# Supplementary material for: Genome-wide DNA-(de)methylation is associated with Noninfectious Bud-failure exhibition in Almond (Prunus dulcis [Mill.] D.A.Webb)
Source: Sci Rep. 2017 Feb 16;7:42686. doi: 10.1038/srep42686 (PMC5311954; doi:10.1038/srep42686)
Supplement: Supplementary Data [file srep42686-s2.xls]

## Sheet: Metadata
Sheet	Description
Banding	Presence absence of HPA and MSP bands for all the samples considered in the study. Taken from the Li-COR gels in Supplementary File
Long_All	Long table having the numerical and categorical data for samples, description below:
	ID	Identification name for the genotype sampled
	Bud_Failure	Category of the samples as exhibition bud failure (BF) or not exhibiting bud failure (NBF)
	Genotype	Almond cultivar or almond genotype clone to which the sample belongs to
	Primer Combination	Primer combination as defined according to the gel number and band from the Li-COR gels
	(de)Methylation	Categorical description for methylated ot demethylated bands
	(de)Methylation01	Numerical description for presence (1) or absence (0) for (de)methylation of band for a given primer combination in a given sample
	(de)MethylationTF	True/False description for (de)methylation of band for a given primer combination in a given sample
	ChronoAge	Chronological age of the sample given in years (rounded to the closest decade)
	BudFailureL	Categorical description of the level of bud failure exhibited by a given sample
	BudFailureTF	True/False description for exhibition of bud failure for a given sample
	BudFailureLN	Numerical description of the level of bud failure exhibited by a given sample, 1 = lowest level to 6 = the highest level of exhibition
	GenotypeN	Numerical notation for almond cultivar or almond genotype clone to which the sample belongs to
Nonpareil	Long table having the numerical and categorical data for samples of Nonpareil, description below:
	ID	Identification name for the Nonpareil clone sampled
	Bud_Failure	Category of the samples as exhibition bud failure (BF) or not exhibiting bud failure (NBF)
	Primer Combination	Primer combination as defined according to the gel number and band from the Li-COR gels
	(de)Methylation	Categorical description for methylated ot demethylated bands
	(de)Methylation01	Numerical description for presence (1) or absence (0) for (de)methylation of band for a given primer combination in a given sample
	(de)MethylationTF	True/False description for (de)methylation of band for a given primer combination in a given sample
	ChronoAge	Chronological age of the sample given in years (rounded to the closest decade)
	BudFailureL	Categorical description of the level of bud failure exhibited by a given sample
	BudFailureTF	True/False description for exhibition of bud failure for a given sample
	BudFailureLN	Numerical description of the level of bud failure exhibited by a given sample, 1 = lowest level to 6 = the highest level of exhibition
de(Meth)byCultivar	Counts for number of (de)methylation of bands per primer combination per almond genotype, description of columns below:
	Primer_Combination	Primer combination as defined according to the gel number and band from the Li-COR gels
	Methylatios_Status	Status of the primer combination (two for all of them, Methylated or Demethylated)
	Carmel	Counts for each (de)methylation status in every primer combination for the cultivar Carmel
	Mission	Counts for each (de)methylation status in every primer combination for the cultivar Mission
	Nonpareil	Counts for each (de)methylation status in every primer combination for the cultivar Nonpareil
	Stukey5	Counts for each (de)methylation status in every primer combination for the genotype Stukey 5
	Stukey6	Counts for each (de)methylation status in every primer combination for the genotype Stukey 6
	Turkmen	Counts for each (de)methylation status in every primer combination for the cultivar Turkmen
	Winters	Counts for each (de)methylation status in every primer combination for the cultivar Winters

## Sheet: Banding
Group	Individual	Enzyme	1a	2a	a3	a4	a5	a6	a7	a8	a9	a10	a11	a12	a13	a14	a15	a16	a17	a18	a19	a20	a21	a22	a23	a24	a25	a26	a27	a28	a29	a30	a31	a32	a33	a34	a35	a36	a37	a38	a39	a40	a41	a42	a43	a44	a45	a46	a47
BF	Carmel_ArbMarine	HPA	1	1	1	1	0	0	1	1	1	1	0	1	1	1	1	1	1	0	1	0	0	0	0	0	1	0	1	1	1	1	1	1	1	1	1	1	0	0	1	0	0	1	1	1	0	1	0
BF	Carmel_ArbMarine	MSP	1	0	1	0	1	0	1	1	1	1	0	1	1	1	1	1	1	0	1	1	1	0	0	0	1	1	1	0	1	1	1	1	1	1	1	1	1	0	1	0	0	1	1	1	1	1	1
NBF	Carmel_PFS	HPA	1	1	1	1	1	1	0	1	1	1	0	1	0	0	0	1	1	0	1	1	1	0	0	0	1	1	1	0	1	1	1	0	1	1	0	0	1	1	1	1	1	1	1	1	0	1	1
NBF	Carmel_PFS	MSP	0	0	0	0	1	1	1	1	1	1	0	1	1	0	0	0	1	0	1	1	1	0	0	0	1	1	1	0	1	0	1	0	1	1	0	1	1	0	1	1	1	1	1	1	0	0	1
BF	Carmel_Wolfskill	HPA	0	0	0	0	0	0	0	0	0	0	0	0	0	0	0	0	0	0	0	0	0	0	0	0	0	0	0	0	0	0	0	0	0	0	0	0	0	0	0	0	0	0	0	0	0	0	0
BF	Carmel_Wolfskill	MSP	1	0	0	1	1	1	1	1	1	1	0	1	1	1	1	1	1	1	1	1	1	1	1	1	1	1	1	1	1	1	1	1	1	1	1	1	1	1	1	0	0	1	0	1	0	1	1
NBF	Mission_PFS	HPA	1	1	1	1	0	0	0	0	0	0	0	0	0	0	0	0	0	0	0	0	0	0	0	0	0	0	0	0	0	0	0	0	0	0	0	0	0	0	0	0	0	0	0	0	0	0	0
NBF	Mission_PFS	MSP	0	0	0	0	0	0	0	0	0	0	0	0	0	0	0	0	0	0	0	0	0	0	0	0	0	0	0	0	0	0	0	0	0	0	0	0	0	0	0	0	0	0	0	0	0	0	0
BF	Mission_Wolfskill	HPA	1	1	1	1	1	1	1	1	1	1	1	0	1	1	1	1	1	0	1	0	0	1	0	0	1	1	0	1	1	1	1	1	1	1	1	1	1	1	1	0	1	0	1	1	1	1	1
BF	Mission_Wolfskill	MSP	1	1	1	1	1	1	1	1	1	1	1	0	0	1	1	1	1	0	1	0	0	1	0	0	1	1	1	1	1	1	1	1	1	0	1	1	1	1	0	1	1	1	1	1	1	1	1
BF	Nonpareil_ArbMarine	HPA	1	0	0	1	1	0	0	1	1	1	1	1	1	1	1	1	1	0	1	1	1	1	1	1	0	0	0	0	1	1	1	1	1	0	0	0	0	1	1	1	1	1	1	1	0	0	0
BF	Nonpareil_ArbMarine	MSP	1	0	0	1	1	0	0	1	0	1	1	1	0	0	0	0	1	0	1	1	1	0	0	0	0	0	0	0	1	1	1	1	1	0	0	0	0	0	1	1	1	1	1	1	0	0	0
BF	Nonpareil_Arboretum	HPA	0	0	0	0	0	0	0	0	0	1	0	0	0	0	0	1	1	0	0	0	0	0	0	0	0	0	0	0	0	1	1	1	1	0	1	1	1	0	1	1	1	1	1	1	1	1	0
BF	Nonpareil_Arboretum	MSP	0	1	0	0	0	0	0	1	1	1	0	1	1	1	1	1	1	1	1	1	1	0	1	0	1	1	1	0	1	1	1	1	1	1	1	1	1	1	1	1	1	1	1	1	1	1	1
NBF	Nonpareil_Esparto1	HPA	0	0	0	0	0	0	0	0	0	0	0	0	0	0	0	0	1	0	0	0	0	0	0	0	0	0	0	0	1	0	1	0	0	0	0	0	0	0	0	0	0	0	0	0	1	0	0
NBF	Nonpareil_Esparto1	MSP	0	1	0	0	0	0	0	1	0	1	0	0	0	0	1	1	1	1	1	1	1	0	1	0	1	1	1	0	1	1	1	1	1	1	1	1	1	1	1	1	1	1	1	1	1	1	1
BF	Nonpareil_Esparto2	HPA	0	0	0	0	0	0	0	0	0	0	0	0	0	0	0	0	0	0	0	0	0	0	0	0	0	0	0	0	0	0	0	0	0	0	0	0	0	0	0	0	0	0	0	0	0	0	0
BF	Nonpareil_Esparto2	MSP	0	0	0	0	0	0	0	0	0	0	0	0	0	0	0	0	0	0	0	0	0	0	0	0	0	0	0	0	0	0	0	0	0	0	0	0	0	0	0	0	0	0	0	0	0	0	0
NBF	Nonpareil_PFS1	HPA	0	1	1	1	1	0	0	1	1	1	1	0	1	1	1	0	0	1	1	1	1	0	1	0	0	1	1	1	0	1	0	1	1	1	0	1	1	1	1	0	1	1	1	1	1	1	0
NBF	Nonpareil_PFS1	MSP	0	1	1	1	1	0	0	1	1	1	1	0	1	1	1	0	0	1	1	1	1	1	1	0	0	1	1	1	1	1	1	1	1	1	1	1	1	1	1	0	1	1	1	1	1	1	0
NBF	Nonpareil_PFS2	HPA	0	1	1	0	1	0	0	1	1	1	1	0	0	0	0	0	1	0	1	1	1	0	1	1	0	0	0	1	0	1	0	1	0	1	0	1	0	1	0	0	0	0	1	1	1	1	0
NBF	Nonpareil_PFS2	MSP	0	1	1	0	1	0	0	0	0	0	1	0	0	0	1	1	0	0	1	1	1	1	1	1	0	0	0	1	1	1	1	1	0	1	1	1	0	1	0	0	1	1	1	1	1	1	1
NBF	Nonpareil_PFS3	HPA	0	1	1	0	0	1	1	1	1	1	1	1	0	0	1	1	0	0	1	1	1	0	1	1	1	1	1	1	1	1	1	1	0	1	1	1	0	1	0	0	1	1	1	1	1	1	1
NBF	Nonpareil_PFS3	MSP	0	0	0	0	0	0	0	0	0	0	0	0	0	0	0	0	0	0	1	0	0	0	1	0	0	0	0	0	0	1	0	1	0	1	1	1	0	0	0	0	0	0	0	1	1	1	0
NBF	Stukey_5_1	HPA	0	0	0	0	0	0	0	0	0	0	1	0	0	0	0	0	1	0	0	0	0	0	0	0	0	0	0	0	0	1	1	0	1	1	1	0	0	1	0	0	0	1	1	1	0	0	1
NBF	Stukey_5_1	MSP	0	0	0	0	1	1	1	1	1	0	1	1	1	1	1	1	1	0	0	1	0	1	0	0	0	1	1	1	1	1	1	0	1	1	1	0	0	1	0	0	0	1	1	1	1	1	1
BF	Stukey_5_2	HPA	0	0	1	0	1	1	1	1	1	0	1	1	1	1	1	1	1	0	0	1	0	0	0	0	0	0	0	1	0	1	1	0	1	0	1	0	0	1	1	1	1	1	1	1	1	1	1
BF	Stukey_5_2	MSP	0	0	1	1	1	0	0	1	1	0	1	1	1	1	1	1	1	0	0	1	0	1	0	0	0	1	1	1	1	1	1	0	1	0	1	0	0	0	0	1	1	1	1	1	1	1	1
BF	Stukey_6_1	HPA	0	0	1	0	0	1	0	1	1	1	1	1	1	1	1	1	1	0	0	1	0	0	0	0	0	0	1	0	0	1	1	0	1	1	0	0	0	1	0	1	1	1	1	1	1	1	1
BF	Stukey_6_1	MSP	0	0	1	1	1	1	1	1	1	1	1	1	1	1	1	1	1	0	0	1	0	1	0	0	0	1	1	1	1	1	1	0	1	0	1	0	0	1	1	0	1	1	1	1	1	1	1
NBF	Stukey_6_2	HPA	1	1	1	1	1	0	0	0	0	0	0	1	1	1	1	1	1	0	0	1	1	1	0	1	1	1	1	1	1	1	1	1	1	1	1	0	1	1	1	1	1	1	1	1	1	1	1
NBF	Stukey_6_2	MSP	1	1	1	1	0	0	0	0	0	0	0	0	0	0	0	0	1	0	1	0	0	0	0	0	0	1	1	0	0	1	1	1	0	1	0	0	0	0	0	0	0	1	1	0	0	0	0
BF	Turkmen_Repo1	HPA	1	1	1	1	1	0	0	0	0	0	1	0	0	0	1	1	1	0	1	0	0	0	1	1	0	0	0	0	0	1	1	1	0	1	1	1	0	1	1	0	0	0	0	1	1	1	0
BF	Turkmen_Repo1	MSP	1	1	1	0	0	0	0	0	0	0	0	0	0	0	0	0	0	0	1	0	0	0	0	0	0	0	0	0	0	1	0	1	0	1	1	1	0	0	0	0	0	0	0	0	0	0	0
NBF	Turkmen_Repo2	HPA	0	0	0	0	0	0	0	1	1	0	1	1	0	0	0	0	1	0	0	0	0	0	0	0	0	0	0	0	1	1	0	1	1	0	0	0	0	1	0	1	1	1	1	1	0	0	0
NBF	Turkmen_Repo2	MSP	0	1	0	1	0	0	0	1	1	1	1	0	0	0	0	0	1	0	0	0	0	0	0	0	0	0	0	0	1	1	1	1	1	0	0	0	1	1	0	1	1	1	1	1	0	0	0
NBF	Winters_Browne	HPA	0	1	0	1	0	1	0	1	0	1	1	1	0	1	1	1	1	0	0	1	0	1	0	0	1	1	1	1	0	1	1	1	1	1	1	0	1	1	0	1	0	1	1	1	1	0	1
NBF	Winters_Browne	MSP	0	1	0	1	0	1	0	1	0	1	1	1	0	1	1	1	1	1	1	1	1	1	1	1	1	1	1	1	1	1	1	1	1	1	1	1	1	1	1	0	1	1	1	1	1	0	1
NBF	Winters_PFS	HPA	1	1	1	1	0	0	1	0	1	0	1	1	1	1	1	1	0	0	1	1	1	1	1	1	1	1	0	0	0	0	1	1	1	1	1	1	1	1	1	1	0	1	1	1	1	1	0
NBF	Winters_PFS	MSP	1	1	1	1	0	0	1	0	1	0	1	1	1	1	0	1	0	0	1	1	1	1	1	1	1	1	1	0	0	1	1	1	1	1	1	1	1	1	1	1	0	0	1	1	0	1	0
BF	Winters_R11_1	HPA	0	1	0	0	0	1	0	1	0	1	1	1	1	1	1	1	1	0	0	0	0	0	0	0	0	0	0	1	1	1	1	1	1	1	1	0	0	0	0	0	1	1	1	1	1	0	1
BF	Winters_R11_1	MSP	0	1	0	0	0	1	0	1	0	1	1	1	1	1	1	1	1	0	0	1	0	1	0	0	1	0	0	1	0	1	1	1	1	1	1	0	0	0	1	0	1	1	1	1	1	0	1
BF	Winters_R11_2	HPA	0	0	0	0	0	0	0	0	0	0	0	0	0	0	0	0	0	0	0	0	0	0	0	0	0	0	0	0	0	0	0	0	0	0	0	0	0	0	0	0	0	0	0	0	0	0	0
BF	Winters_R11_2	MSP	0	0	0	0	0	0	0	0	0	0	0	0	0	0	0	0	0	0	0	0	0	0	0	0	0	0	0	0	0	0	0	0	0	0	0	0	0	0	0	0	0	0	0	0	0	0	0
[truncated: 206 more columns]

## Sheet: Long_All
ID	Bud_Failure	Genotype	Primer Combination	(de)Methylation	(de)Methylation01	(de)MethylationTF	ChronoAge	BudFailureL	BudFailureTF	BudFailureLN	GenotypeN
Carmel_ArbMarine	BF	Carmel	a3	DeMethylated	0	FALSE	20	Med-High	TRUE	5	2
Carmel_ArbMarine	BF	Carmel	a4	Methylated	1	TRUE	20	Med-High	TRUE	5	2
Carmel_ArbMarine	BF	Carmel	a5	Methylated	1	TRUE	20	Med-High	TRUE	5	2
Carmel_ArbMarine	BF	Carmel	a6	Methylated	1	TRUE	20	Med-High	TRUE	5	2
Carmel_ArbMarine	BF	Carmel	a7	DeMethylated	0	FALSE	20	Med-High	TRUE	5	2
Carmel_ArbMarine	BF	Carmel	a8	DeMethylated	0	FALSE	20	Med-High	TRUE	5	2
Carmel_ArbMarine	BF	Carmel	a9	DeMethylated	0	FALSE	20	Med-High	TRUE	5	2
Carmel_ArbMarine	BF	Carmel	a10	DeMethylated	0	FALSE	20	Med-High	TRUE	5	2
Carmel_ArbMarine	BF	Carmel	a11	Methylated	1	TRUE	20	Med-High	TRUE	5	2
Carmel_ArbMarine	BF	Carmel	a12	DeMethylated	0	FALSE	20	Med-High	TRUE	5	2
Carmel_ArbMarine	BF	Carmel	a13	DeMethylated	0	FALSE	20	Med-High	TRUE	5	2
Carmel_ArbMarine	BF	Carmel	a14	DeMethylated	0	FALSE	20	Med-High	TRUE	5	2
Carmel_ArbMarine	BF	Carmel	a15	DeMethylated	0	FALSE	20	Med-High	TRUE	5	2
Carmel_ArbMarine	BF	Carmel	a16	DeMethylated	0	FALSE	20	Med-High	TRUE	5	2
Carmel_ArbMarine	BF	Carmel	a17	DeMethylated	0	FALSE	20	Med-High	TRUE	5	2
Carmel_ArbMarine	BF	Carmel	a19	DeMethylated	0	FALSE	20	Med-High	TRUE	5	2
Carmel_ArbMarine	BF	Carmel	a20	Methylated	1	TRUE	20	Med-High	TRUE	5	2
Carmel_ArbMarine	BF	Carmel	a21	Methylated	1	TRUE	20	Med-High	TRUE	5	2
Carmel_ArbMarine	BF	Carmel	a22	Methylated	1	TRUE	20	Med-High	TRUE	5	2
Carmel_ArbMarine	BF	Carmel	a23	Methylated	1	TRUE	20	Med-High	TRUE	5	2
Carmel_ArbMarine	BF	Carmel	a24	Methylated	1	TRUE	20	Med-High	TRUE	5	2
Carmel_ArbMarine	BF	Carmel	a25	DeMethylated	0	FALSE	20	Med-High	TRUE	5	2
Carmel_ArbMarine	BF	Carmel	a26	Methylated	1	TRUE	20	Med-High	TRUE	5	2
Carmel_ArbMarine	BF	Carmel	a27	DeMethylated	0	FALSE	20	Med-High	TRUE	5	2
Carmel_ArbMarine	BF	Carmel	a28	Methylated	1	TRUE	20	Med-High	TRUE	5	2
Carmel_ArbMarine	BF	Carmel	a29	DeMethylated	0	FALSE	20	Med-High	TRUE	5	2
Carmel_ArbMarine	BF	Carmel	a30	DeMethylated	0	FALSE	20	Med-High	TRUE	5	2
Carmel_ArbMarine	BF	Carmel	a31	DeMethylated	0	FALSE	20	Med-High	TRUE	5	2
Carmel_ArbMarine	BF	Carmel	a32	DeMethylated	0	FALSE	20	Med-High	TRUE	5	2
Carmel_ArbMarine	BF	Carmel	a33	DeMethylated	0	FALSE	20	Med-High	TRUE	5	2
Carmel_ArbMarine	BF	Carmel	a34	DeMethylated	0	FALSE	20	Med-High	TRUE	5	2
Carmel_ArbMarine	BF	Carmel	a35	DeMethylated	0	FALSE	20	Med-High	TRUE	5	2
Carmel_ArbMarine	BF	Carmel	a36	DeMethylated	0	FALSE	20	Med-High	TRUE	5	2
Carmel_ArbMarine	BF	Carmel	a37	Methylated	1	TRUE	20	Med-High	TRUE	5	2
Carmel_ArbMarine	BF	Carmel	a38	Methylated	1	TRUE	20	Med-High	TRUE	5	2
Carmel_ArbMarine	BF	Carmel	a39	DeMethylated	0	FALSE	20	Med-High	TRUE	5	2
Carmel_ArbMarine	BF	Carmel	a40	Methylated	1	TRUE	20	Med-High	TRUE	5	2
Carmel_ArbMarine	BF	Carmel	a41	Methylated	1	TRUE	20	Med-High	TRUE	5	2
Carmel_ArbMarine	BF	Carmel	a42	DeMethylated	0	FALSE	20	Med-High	TRUE	5	2
Carmel_ArbMarine	BF	Carmel	a43	DeMethylated	0	FALSE	20	Med-High	TRUE	5	2
Carmel_ArbMarine	BF	Carmel	a44	DeMethylated	0	FALSE	20	Med-High	TRUE	5	2
Carmel_ArbMarine	BF	Carmel	a45	Methylated	1	TRUE	20	Med-High	TRUE	5	2
Carmel_ArbMarine	BF	Carmel	a46	DeMethylated	0	FALSE	20	Med-High	TRUE	5	2
Carmel_ArbMarine	BF	Carmel	a47	Methylated	1	TRUE	20	Med-High	TRUE	5	2
Carmel_ArbMarine	BF	Carmel	a48	DeMethylated	0	FALSE	20	Med-High	TRUE	5	2
Carmel_ArbMarine	BF	Carmel	a49	DeMethylated	0	FALSE	20	Med-High	TRUE	5	2
Carmel_ArbMarine	BF	Carmel	a50	DeMethylated	0	FALSE	20	Med-High	TRUE	5	2
Carmel_ArbMarine	BF	Carmel	a51	DeMethylated	0	FALSE	20	Med-High	TRUE	5	2
Carmel_ArbMarine	BF	Carmel	a52	DeMethylated	0	FALSE	20	Med-High	TRUE	5	2
Carmel_ArbMarine	BF	Carmel	a53	DeMethylated	0	FALSE	20	Med-High	TRUE	5	2
Carmel_ArbMarine	BF	Carmel	a54	DeMethylated	0	FALSE	20	Med-High	TRUE	5	2
Carmel_ArbMarine	BF	Carmel	a55	DeMethylated	0	FALSE	20	Med-High	TRUE	5	2
Carmel_ArbMarine	BF	Carmel	a56	DeMethylated	0	FALSE	20	Med-High	TRUE	5	2
Carmel_ArbMarine	BF	Carmel	a57	Methylated	1	TRUE	20	Med-High	TRUE	5	2
Carmel_ArbMarine	BF	Carmel	a58	DeMethylated	0	FALSE	20	Med-High	TRUE	5	2
Carmel_ArbMarine	BF	Carmel	a59	DeMethylated	0	FALSE	20	Med-High	TRUE	5	2
Carmel_ArbMarine	BF	Carmel	a60	DeMethylated	0	FALSE	20	Med-High	TRUE	5	2
Carmel_ArbMarine	BF	Carmel	a61	DeMethylated	0	FALSE	20	Med-High	TRUE	5	2
Carmel_ArbMarine	BF	Carmel	a62	DeMethylated	0	FALSE	20	Med-High	TRUE	5	2
Carmel_ArbMarine	BF	Carmel	a63	DeMethylated	0	FALSE	20	Med-High	TRUE	5	2
Carmel_ArbMarine	BF	Carmel	a64	DeMethylated	0	FALSE	20	Med-High	TRUE	5	2
Carmel_ArbMarine	BF	Carmel	a65	Methylated	1	TRUE	20	Med-High	TRUE	5	2
Carmel_ArbMarine	BF	Carmel	a66	Methylated	1	TRUE	20	Med-High	TRUE	5	2
Carmel_ArbMarine	BF	Carmel	a67	DeMethylated	0	FALSE	20	Med-High	TRUE	5	2
Carmel_ArbMarine	BF	Carmel	a68	DeMethylated	0	FALSE	20	Med-High	TRUE	5	2
Carmel_ArbMarine	BF	Carmel	a69	DeMethylated	0	FALSE	20	Med-High	TRUE	5	2
Carmel_ArbMarine	BF	Carmel	a70	Methylated	1	TRUE	20	Med-High	TRUE	5	2
Carmel_ArbMarine	BF	Carmel	a71	DeMethylated	0	FALSE	20	Med-High	TRUE	5	2
Carmel_ArbMarine	BF	Carmel	a72	DeMethylated	0	FALSE	20	Med-High	TRUE	5	2
Carmel_ArbMarine	BF	Carmel	a73	DeMethylated	0	FALSE	20	Med-High	TRUE	5	2
Carmel_ArbMarine	BF	Carmel	a74	DeMethylated	0	FALSE	20	Med-High	TRUE	5	2
Carmel_ArbMarine	BF	Carmel	a75	DeMethylated	0	FALSE	20	Med-High	TRUE	5	2
Carmel_ArbMarine	BF	Carmel	a76	DeMethylated	0	FALSE	20	Med-High	TRUE	5	2
Carmel_ArbMarine	BF	Carmel	a77	DeMethylated	0	FALSE	20	Med-High	TRUE	5	2
Carmel_ArbMarine	BF	Carmel	a78	DeMethylated	0	FALSE	20	Med-High	TRUE	5	2
Carmel_ArbMarine	BF	Carmel	a79	Methylated	1	TRUE	20	Med-High	TRUE	5	2
Carmel_ArbMarine	BF	Carmel	a80	DeMethylated	0	FALSE	20	Med-High	TRUE	5	2
Carmel_ArbMarine	BF	Carmel	a81	Methylated	1	TRUE	20	Med-High	TRUE	5	2
Carmel_ArbMarine	BF	Carmel	a82	DeMethylated	0	FALSE	20	Med-High	TRUE	5	2
Carmel_ArbMarine	BF	Carmel	a83	DeMethylated	0	FALSE	20	Med-High	TRUE	5	2
Carmel_ArbMarine	BF	Carmel	a84	DeMethylated	0	FALSE	20	Med-High	TRUE	5	2
Carmel_ArbMarine	BF	Carmel	a85	DeMethylated	0	FALSE	20	Med-High	TRUE	5	2
Carmel_ArbMarine	BF	Carmel	a86	DeMethylated	0	FALSE	20	Med-High	TRUE	5	2
Carmel_ArbMarine	BF	Carmel	a87	Methylated	1	TRUE	20	Med-High	TRUE	5	2
Carmel_ArbMarine	BF	Carmel	a88	DeMethylated	0	FALSE	20	Med-High	TRUE	5	2
Carmel_ArbMarine	BF	Carmel	a89	Methylated	1	TRUE	20	Med-High	TRUE	5	2
Carmel_ArbMarine	BF	Carmel	a90	DeMethylated	0	FALSE	20	Med-High	TRUE	5	2
Carmel_ArbMarine	BF	Carmel	a91	DeMethylated	0	FALSE	20	Med-High	TRUE	5	2
Carmel_ArbMarine	BF	Carmel	a92	Methylated	1	TRUE	20	Med-High	TRUE	5	2
Carmel_ArbMarine	BF	Carmel	a93	DeMethylated	0	FALSE	20	Med-High	TRUE	5	2
Carmel_ArbMarine	BF	Carmel	a94	DeMethylated	0	FALSE	20	Med-High	TRUE	5	2
Carmel_ArbMarine	BF	Carmel	a95	DeMethylated	0	FALSE	20	Med-High	TRUE	5	2
Carmel_ArbMarine	BF	Carmel	a96	DeMethylated	0	FALSE	20	Med-High	TRUE	5	2
Carmel_ArbMarine	BF	Carmel	a97	Methylated	1	TRUE	20	Med-High	TRUE	5	2
Carmel_ArbMarine	BF	Carmel	a98	DeMethylated	0	FALSE	20	Med-High	TRUE	5	2
Carmel_ArbMarine	BF	Carmel	a99	DeMethylated	0	FALSE	20	Med-High	TRUE	5	2
Carmel_ArbMarine	BF	Carmel	a100	DeMethylated	0	FALSE	20	Med-High	TRUE	5	2
Carmel_ArbMarine	BF	Carmel	a101	DeMethylated	0	FALSE	20	Med-High	TRUE	5	2
Carmel_ArbMarine	BF	Carmel	a102	DeMethylated	0	FALSE	20	Med-High	TRUE	5	2
Carmel_ArbMarine	BF	Carmel	a103	DeMethylated	0	FALSE	20	Med-High	TRUE	5	2
Carmel_ArbMarine	BF	Carmel	a104	Methylated	1	TRUE	20	Med-High	TRUE	5	2
Carmel_ArbMarine	BF	Carmel	a105	DeMethylated	0	FALSE	20	Med-High	TRUE	5	2
Carmel_ArbMarine	BF	Carmel	a106	DeMethylated	0	FALSE	20	Med-High	TRUE	5	2
Carmel_ArbMarine	BF	Carmel	a107	DeMethylated	0	FALSE	20	Med-High	TRUE	5	2
Carmel_ArbMarine	BF	Carmel	a108	Methylated	1	TRUE	20	Med-High	TRUE	5	2
Carmel_ArbMarine	BF	Carmel	a109	DeMethylated	0	FALSE	20	Med-High	TRUE	5	2
Carmel_ArbMarine	BF	Carmel	a110	DeMethylated	0	FALSE	20	Med-High	TRUE	5	2
Carmel_ArbMarine	BF	Carmel	a111	DeMethylated	0	FALSE	20	Med-High	TRUE	5	2
Carmel_ArbMarine	BF	Carmel	a112	DeMethylated	0	FALSE	20	Med-High	TRUE	5	2
Carmel_ArbMarine	BF	Carmel	a113	DeMethylated	0	FALSE	20	Med-High	TRUE	5	2
Carmel_ArbMarine	BF	Carmel	a114	DeMethylated	0	FALSE	20	Med-High	TRUE	5	2
Carmel_ArbMarine	BF	Carmel	a115	DeMethylated	0	FALSE	20	Med-High	TRUE	5	2
Carmel_ArbMarine	BF	Carmel	a116	DeMethylated	0	FALSE	20	Med-High	TRUE	5	2
Carmel_ArbMarine	BF	Carmel	a117	DeMethylated	0	FALSE	20	Med-High	TRUE	5	2
Carmel_ArbMarine	BF	Carmel	a118	DeMethylated	0	FALSE	20	Med-High	TRUE	5	2
Carmel_ArbMarine	BF	Carmel	a119	DeMethylated	0	FALSE	20	Med-High	TRUE	5	2
Carmel_ArbMarine	BF	Carmel	a120	DeMethylated	0	FALSE	20	Med-High	TRUE	5	2
Carmel_ArbMarine	BF	Carmel	b1	DeMethylated	0	FALSE	20	Med-High	TRUE	5	2
Carmel_ArbMarine	BF	Carmel	b6	Methylated	1	TRUE	20	Med-High	TRUE	5	2
Carmel_ArbMarine	BF	Carmel	b7	DeMethylated	0	FALSE	20	Med-High	TRUE	5	2
Carmel_ArbMarine	BF	Carmel	b10	DeMethylated	0	FALSE	20	Med-High	TRUE	5	2
Carmel_ArbMarine	BF	Carmel	b12	DeMethylated	0	FALSE	20	Med-High	TRUE	5	2
Carmel_ArbMarine	BF	Carmel	b13	Methylated	1	TRUE	20	Med-High	TRUE	5	2
Carmel_ArbMarine	BF	Carmel	b14	Methylated	1	TRUE	20	Med-High	TRUE	5	2
Carmel_ArbMarine	BF	Carmel	b15	Methylated	1	TRUE	20	Med-High	TRUE	5	2
Carmel_ArbMarine	BF	Carmel	b16	Methylated	1	TRUE	20	Med-High	TRUE	5	2
Carmel_ArbMarine	BF	Carmel	b17	Methylated	1	TRUE	20	Med-High	TRUE	5	2
Carmel_ArbMarine	BF	Carmel	b18	DeMethylated	0	FALSE	20	Med-High	TRUE	5	2
Carmel_ArbMarine	BF	Carmel	b19	Methylated	1	TRUE	20	Med-High	TRUE	5	2
Carmel_ArbMarine	BF	Carmel	b20	Methylated	1	TRUE	20	Med-High	TRUE	5	2
Carmel_ArbMarine	BF	Carmel	b21	DeMethylated	0	FALSE	20	Med-High	TRUE	5	2
Carmel_ArbMarine	BF	Carmel	b22	DeMethylated	0	FALSE	20	Med-High	TRUE	5	2
Carmel_ArbMarine	BF	Carmel	b23	Methylated	1	TRUE	20	Med-High	TRUE	5	2
Carmel_ArbMarine	BF	Carmel	b24	DeMethylated	0	FALSE	20	Med-High	TRUE	5	2
Carmel_ArbMarine	BF	Carmel	b25	DeMethylated	0	FALSE	20	Med-High	TRUE	5	2
Carmel_ArbMarine	BF	Carmel	b26	Methylated	1	TRUE	20	Med-High	TRUE	5	2
Carmel_ArbMarine	BF	Carmel	b27	DeMethylated	0	FALSE	20	Med-High	TRUE	5	2
Carmel_ArbMarine	BF	Carmel	b28	DeMethylated	0	FALSE	20	Med-High	TRUE	5	2
Carmel_ArbMarine	BF	Carmel	b29	Methylated	1	TRUE	20	Med-High	TRUE	5	2
Carmel_ArbMarine	BF	Carmel	b30	DeMethylated	0	FALSE	20	Med-High	TRUE	5	2
Carmel_ArbMarine	BF	Carmel	b31	Methylated	1	TRUE	20	Med-High	TRUE	5	2
Carmel_ArbMarine	BF	Carmel	b32	DeMethylated	0	FALSE	20	Med-High	TRUE	5	2
Carmel_ArbMarine	BF	Carmel	b33	DeMethylated	0	FALSE	20	Med-High	TRUE	5	2
Carmel_ArbMarine	BF	Carmel	b34	Methylated	1	TRUE	20	Med-High	TRUE	5	2
Carmel_ArbMarine	BF	Carmel	b35	Methylated	1	TRUE	20	Med-High	TRUE	5	2
Carmel_ArbMarine	BF	Carmel	b36	DeMethylated	0	FALSE	20	Med-High	TRUE	5	2
Carmel_ArbMarine	BF	Carmel	b37	Methylated	1	TRUE	20	Med-High	TRUE	5	2
Carmel_ArbMarine	BF	Carmel	b38	Methylated	1	TRUE	20	Med-High	TRUE	5	2
Carmel_ArbMarine	BF	Carmel	b39	Methylated	1	TRUE	20	Med-High	TRUE	5	2
Carmel_ArbMarine	BF	Carmel	b40	Methylated	1	TRUE	20	Med-High	TRUE	5	2
Carmel_ArbMarine	BF	Carmel	b41	Methylated	1	TRUE	20	Med-High	TRUE	5	2
Carmel_ArbMarine	BF	Carmel	b42	Methylated	1	TRUE	20	Med-High	TRUE	5	2
Carmel_ArbMarine	BF	Carmel	b43	DeMethylated	0	FALSE	20	Med-High	TRUE	5	2
Carmel_ArbMarine	BF	Carmel	b44	DeMethylated	0	FALSE	20	Med-High	TRUE	5	2
Carmel_ArbMarine	BF	Carmel	b45	DeMethylated	0	FALSE	20	Med-High	TRUE	5	2
Carmel_ArbMarine	BF	Carmel	b46	DeMethylated	0	FALSE	20	Med-High	TRUE	5	2
Carmel_ArbMarine	BF	Carmel	b47	Methylated	1	TRUE	20	Med-High	TRUE	5	2
Carmel_ArbMarine	BF	Carmel	b48	DeMethylated	0	FALSE	20	Med-High	TRUE	5	2
Carmel_ArbMarine	BF	Carmel	b49	DeMethylated	0	FALSE	20	Med-High	TRUE	5	2
Carmel_ArbMarine	BF	Carmel	b50	DeMethylated	0	FALSE	20	Med-High	TRUE	5	2
Carmel_ArbMarine	BF	Carmel	b51	Methylated	1	TRUE	20	Med-High	TRUE	5	2
Carmel_ArbMarine	BF	Carmel	b52	DeMethylated	0	FALSE	20	Med-High	TRUE	5	2
Carmel_ArbMarine	BF	Carmel	b53	Methylated	1	TRUE	20	Med-High	TRUE	5	2
Carmel_ArbMarine	BF	Carmel	b54	DeMethylated	0	FALSE	20	Med-High	TRUE	5	2
Carmel_ArbMarine	BF	Carmel	b55	DeMethylated	0	FALSE	20	Med-High	TRUE	5	2
Carmel_ArbMarine	BF	Carmel	b56	DeMethylated	0	FALSE	20	Med-High	TRUE	5	2
Carmel_ArbMarine	BF	Carmel	b57	DeMethylated	0	FALSE	20	Med-High	TRUE	5	2
Carmel_ArbMarine	BF	Carmel	b58	DeMethylated	0	FALSE	20	Med-High	TRUE	5	2
Carmel_ArbMarine	BF	Carmel	b59	DeMethylated	0	FALSE	20	Med-High	TRUE	5	2
Carmel_ArbMarine	BF	Carmel	b60	DeMethylated	0	FALSE	20	Med-High	TRUE	5	2
Carmel_ArbMarine	BF	Carmel	b61	DeMethylated	0	FALSE	20	Med-High	TRUE	5	2
Carmel_ArbMarine	BF	Carmel	b62	DeMethylated	0	FALSE	20	Med-High	TRUE	5	2
Carmel_ArbMarine	BF	Carmel	b63	DeMethylated	0	FALSE	20	Med-High	TRUE	5	2
Carmel_ArbMarine	BF	Carmel	b64	Methylated	1	TRUE	20	Med-High	TRUE	5	2
Carmel_ArbMarine	BF	Carmel	b65	DeMethylated	0	FALSE	20	Med-High	TRUE	5	2
Carmel_ArbMarine	BF	Carmel	b66	Methylated	1	TRUE	20	Med-High	TRUE	5	2
Carmel_ArbMarine	BF	Carmel	b67	Methylated	1	TRUE	20	Med-High	TRUE	5	2
Carmel_ArbMarine	BF	Carmel	b68	DeMethylated	0	FALSE	20	Med-High	TRUE	5	2
Carmel_ArbMarine	BF	Carmel	b70	Methylated	1	TRUE	20	Med-High	TRUE	5	2
Carmel_ArbMarine	BF	Carmel	b71	DeMethylated	0	FALSE	20	Med-High	TRUE	5	2
Carmel_ArbMarine	BF	Carmel	b72	DeMethylated	0	FALSE	20	Med-High	TRUE	5	2
Carmel_ArbMarine	BF	Carmel	b73	DeMethylated	0	FALSE	20	Med-High	TRUE	5	2
Carmel_ArbMarine	BF	Carmel	b75	Methylated	1	TRUE	20	Med-High	TRUE	5	2
Carmel_ArbMarine	BF	Carmel	b76	DeMethylated	0	FALSE	20	Med-High	TRUE	5	2
Carmel_ArbMarine	BF	Carmel	b77	Methylated	1	TRUE	20	Med-High	TRUE	5	2
Carmel_ArbMarine	BF	Carmel	b78	DeMethylated	0	FALSE	20	Med-High	TRUE	5	2
Carmel_ArbMarine	BF	Carmel	b79	DeMethylated	0	FALSE	20	Med-High	TRUE	5	2
Carmel_ArbMarine	BF	Carmel	b80	Methylated	1	TRUE	20	Med-High	TRUE	5	2
Carmel_ArbMarine	BF	Carmel	b81	Methylated	1	TRUE	20	Med-High	TRUE	5	2
Carmel_ArbMarine	BF	Carmel	b83	Methylated	1	TRUE	20	Med-High	TRUE	5	2
Carmel_ArbMarine	BF	Carmel	b84	DeMethylated	0	FALSE	20	Med-High	TRUE	5	2
Carmel_ArbMarine	BF	Carmel	b85	DeMethylated	0	FALSE	20	Med-High	TRUE	5	2
Carmel_ArbMarine	BF	Carmel	b86	DeMethylated	0	FALSE	20	Med-High	TRUE	5	2
Carmel_ArbMarine	BF	Carmel	b87	Methylated	1	TRUE	20	Med-High	TRUE	5	2
Carmel_ArbMarine	BF	Carmel	b88	Methylated	1	TRUE	20	Med-High	TRUE	5	2
Carmel_ArbMarine	BF	Carmel	b89	DeMethylated	0	FALSE	20	Med-High	TRUE	5	2
Carmel_ArbMarine	BF	Carmel	b90	Methylated	1	TRUE	20	Med-High	TRUE	5	2
Carmel_ArbMarine	BF	Carmel	b91	Methylated	1	TRUE	20	Med-High	TRUE	5	2
Carmel_ArbMarine	BF	Carmel	b93	DeMethylated	0	FALSE	20	Med-High	TRUE	5	2
Carmel_ArbMarine	BF	Carmel	b95	DeMethylated	0	FALSE	20	Med-High	TRUE	5	2
Carmel_ArbMarine	BF	Carmel	b96	Methylated	1	TRUE	20	Med-High	TRUE	5	2
Carmel_ArbMarine	BF	Carmel	b97	Methylated	1	TRUE	20	Med-High	TRUE	5	2
Carmel_ArbMarine	BF	Carmel	b98	Methylated	1	TRUE	20	Med-High	TRUE	5	2
Carmel_ArbMarine	BF	Carmel	b99	DeMethylated	0	FALSE	20	Med-High	TRUE	5	2
Carmel_ArbMarine	BF	Carmel	b101	DeMethylated	0	FALSE	20	Med-High	TRUE	5	2
Carmel_ArbMarine	BF	Carmel	b103	Methylated	1	TRUE	20	Med-High	TRUE	5	2
Carmel_ArbMarine	BF	Carmel	b104	DeMethylated	0	FALSE	20	Med-High	TRUE	5	2
Carmel_ArbMarine	BF	Carmel	b105	DeMethylated	0	FALSE	20	Med-High	TRUE	5	2
Carmel_ArbMarine	BF	Carmel	b106	DeMethylated	0	FALSE	20	Med-High	TRUE	5	2
Carmel_ArbMarine	BF	Carmel	b107	Methylated	1	TRUE	20	Med-High	TRUE	5	2
Carmel_ArbMarine	BF	Carmel	b108	DeMethylated	0	FALSE	20	Med-High	TRUE	5	2
Carmel_ArbMarine	BF	Carmel	b109	DeMethylated	0	FALSE	20	Med-High	TRUE	5	2
Carmel_ArbMarine	BF	Carmel	b110	DeMethylated	0	FALSE	20	Med-High	TRUE	5	2
Carmel_ArbMarine	BF	Carmel	b111	DeMethylated	0	FALSE	20	Med-High	TRUE	5	2
Carmel_ArbMarine	BF	Carmel	b112	Methylated	1	TRUE	20	Med-High	TRUE	5	2
Carmel_ArbMarine	BF	Carmel	b113	DeMethylated	0	FALSE	20	Med-High	TRUE	5	2
Carmel_ArbMarine	BF	Carmel	b114	DeMethylated	0	FALSE	20	Med-High	TRUE	5	2
Carmel_ArbMarine	BF	Carmel	b115	DeMethylated	0	FALSE	20	Med-High	TRUE	5	2
Carmel_ArbMarine	BF	Carmel	b116	Methylated	1	TRUE	20	Med-High	TRUE	5	2
Carmel_ArbMarine	BF	Carmel	b118	Methylated	1	TRUE	20	Med-High	TRUE	5	2
Carmel_ArbMarine	BF	Carmel	b120	Methylated	1	TRUE	20	Med-High	TRUE	5	2
Carmel_ArbMarine	BF	Carmel	b121	DeMethylated	0	FALSE	20	Med-High	TRUE	5	2
Carmel_ArbMarine	BF	Carmel	b122	DeMethylated	0	FALSE	20	Med-High	TRUE	5	2
Carmel_ArbMarine	BF	Carmel	b123	DeMethylated	0	FALSE	20	Med-High	TRUE	5	2
Carmel_ArbMarine	BF	Carmel	b124	Methylated	1	TRUE	20	Med-High	TRUE	5	2
Carmel_ArbMarine	BF	Carmel	b125	Methylated	1	TRUE	20	Med-High	TRUE	5	2
Carmel_ArbMarine	BF	Carmel	b126	Methylated	1	TRUE	20	Med-High	TRUE	5	2
Carmel_ArbMarine	BF	Carmel	b127	Methylated	1	TRUE	20	Med-High	TRUE	5	2
Carmel_ArbMarine	BF	Carmel	b128	Methylated	1	TRUE	20	Med-High	TRUE	5	2
Carmel_ArbMarine	BF	Carmel	b129	Methylated	1	TRUE	20	Med-High	TRUE	5	2
Carmel_ArbMarine	BF	Carmel	b130	Methylated	1	TRUE	20	Med-High	TRUE	5	2
Carmel_ArbMarine	BF	Carmel	b131	DeMethylated	0	FALSE	20	Med-High	TRUE	5	2
Carmel_ArbMarine	BF	Carmel	b132	Methylated	1	TRUE	20	Med-High	TRUE	5	2
Carmel_ArbMarine	BF	Carmel	b135	Methylated	1	TRUE	20	Med-High	TRUE	5	2
Carmel_ArbMarine	BF	Carmel	b136	DeMethylated	0	FALSE	20	Med-High	TRUE	5	2
Carmel_ArbMarine	BF	Carmel	c1	DeMethylated	0	FALSE	20	Med-High	TRUE	5	2
Carmel_ArbMarine	BF	Carmel	c4	Methylated	1	TRUE	20	Med-High	TRUE	5	2
Carmel_ArbMarine	BF	Carmel	c7	DeMethylated	0	FALSE	20	Med-High	TRUE	5	2
Carmel_ArbMarine	BF	Carmel	c8	DeMethylated	0	FALSE	20	Med-High	TRUE	5	2
Carmel_ArbMarine	BF	Carmel	c10	DeMethylated	0	FALSE	20	Med-High	TRUE	5	2
Carmel_ArbMarine	BF	Carmel	c11	DeMethylated	0	FALSE	20	Med-High	TRUE	5	2
Carmel_ArbMarine	BF	Carmel	c12	DeMethylated	0	FALSE	20	Med-High	TRUE	5	2
Carmel_ArbMarine	BF	Carmel	c13	DeMethylated	0	FALSE	20	Med-High	TRUE	5	2
Carmel_ArbMarine	BF	Carmel	c14	DeMethylated	0	FALSE	20	Med-High	TRUE	5	2
Carmel_ArbMarine	BF	Carmel	c15	Methylated	1	TRUE	20	Med-High	TRUE	5	2
Carmel_ArbMarine	BF	Carmel	c16	DeMethylated	0	FALSE	20	Med-High	TRUE	5	2
Carmel_ArbMarine	BF	Carmel	c17	Methylated	1	TRUE	20	Med-High	TRUE	5	2
Carmel_ArbMarine	BF	Carmel	c18	Methylated	1	TRUE	20	Med-High	TRUE	5	2
Carmel_ArbMarine	BF	Carmel	c19	DeMethylated	0	FALSE	20	Med-High	TRUE	5	2
Carmel_ArbMarine	BF	Carmel	c20	DeMethylated	0	FALSE	20	Med-High	TRUE	5	2
Carmel_ArbMarine	BF	Carmel	c21	DeMethylated	0	FALSE	20	Med-High	TRUE	5	2
Carmel_ArbMarine	BF	Carmel	c22	DeMethylated	0	FALSE	20	Med-High	TRUE	5	2
Carmel_ArbMarine	BF	Carmel	c23	DeMethylated	0	FALSE	20	Med-High	TRUE	5	2
Carmel_ArbMarine	BF	Carmel	c24	Methylated	1	TRUE	20	Med-High	TRUE	5	2
Carmel_ArbMarine	BF	Carmel	c25	DeMethylated	0	FALSE	20	Med-High	TRUE	5	2
Carmel_ArbMarine	BF	Carmel	c26	DeMethylated	0	FALSE	20	Med-High	TRUE	5	2
Carmel_ArbMarine	BF	Carmel	c27	DeMethylated	0	FALSE	20	Med-High	TRUE	5	2
Carmel_ArbMarine	BF	Carmel	c28	DeMethylated	0	FALSE	20	Med-High	TRUE	5	2
Carmel_ArbMarine	BF	Carmel	c29	DeMethylated	0	FALSE	20	Med-High	TRUE	5	2
Carmel_ArbMarine	BF	Carmel	c30	Methylated	1	TRUE	20	Med-High	TRUE	5	2
Carmel_ArbMarine	BF	Carmel	c31	DeMethylated	0	FALSE	20	Med-High	TRUE	5	2
Carmel_ArbMarine	BF	Carmel	c32	DeMethylated	0	FALSE	20	Med-High	TRUE	5	2
Carmel_ArbMarine	BF	Carmel	c34	DeMethylated	0	FALSE	20	Med-High	TRUE	5	2
Carmel_ArbMarine	BF	Carmel	c35	DeMethylated	0	FALSE	20	Med-High	TRUE	5	2
Carmel_ArbMarine	BF	Carmel	c36	Methylated	1	TRUE	20	Med-High	TRUE	5	2
Carmel_ArbMarine	BF	Carmel	c37	DeMethylated	0	FALSE	20	Med-High	TRUE	5	2
Carmel_ArbMarine	BF	Carmel	c38	DeMethylated	0	FALSE	20	Med-High	TRUE	5	2
Carmel_ArbMarine	BF	Carmel	c39	Methylated	1	TRUE	20	Med-High	TRUE	5	2
Carmel_ArbMarine	BF	Carmel	c40	DeMethylated	0	FALSE	20	Med-High	TRUE	5	2
Carmel_ArbMarine	BF	Carmel	c41	DeMethylated	0	FALSE	20	Med-High	TRUE	5	2
Carmel_ArbMarine	BF	Carmel	c43	DeMethylated	0	FALSE	20	Med-High	TRUE	5	2
Carmel_ArbMarine	BF	Carmel	c44	Methylated	1	TRUE	20	Med-High	TRUE	5	2
Carmel_ArbMarine	BF	Carmel	c45	DeMethylated	0	FALSE	20	Med-High	TRUE	5	2
Carmel_ArbMarine	BF	Carmel	c46	DeMethylated	0	FALSE	20	Med-High	TRUE	5	2
Carmel_ArbMarine	BF	Carmel	c47	DeMethylated	0	FALSE	20	Med-High	TRUE	5	2
Carmel_ArbMarine	BF	Carmel	c48	DeMethylated	0	FALSE	20	Med-High	TRUE	5	2
Carmel_ArbMarine	BF	Carmel	c49	Methylated	1	TRUE	20	Med-High	TRUE	5	2
Carmel_ArbMarine	BF	Carmel	c50	DeMethylated	0	FALSE	20	Med-High	TRUE	5	2
Carmel_ArbMarine	BF	Carmel	c52	Methylated	1	TRUE	20	Med-High	TRUE	5	2
Carmel_ArbMarine	BF	Carmel	c53	DeMethylated	0	FALSE	20	Med-High	TRUE	5	2
Carmel_ArbMarine	BF	Carmel	c54	DeMethylated	0	FALSE	20	Med-High	TRUE	5	2
Carmel_ArbMarine	BF	Carmel	c55	Methylated	1	TRUE	20	Med-High	TRUE	5	2
Carmel_ArbMarine	BF	Carmel	c56	Methylated	1	TRUE	20	Med-High	TRUE	5	2
Carmel_ArbMarine	BF	Carmel	c57	DeMethylated	0	FALSE	20	Med-High	TRUE	5	2
Carmel_ArbMarine	BF	Carmel	c59	Methylated	1	TRUE	20	Med-High	TRUE	5	2
Carmel_ArbMarine	BF	Carmel	c60	DeMethylated	0	FALSE	20	Med-High	TRUE	5	2
Carmel_ArbMarine	BF	Carmel	c61	Methylated	1	TRUE	20	Med-High	TRUE	5	2
Carmel_ArbMarine	BF	Carmel	c62	DeMethylated	0	FALSE	20	Med-High	TRUE	5	2
Carmel_ArbMarine	BF	Carmel	c63	DeMethylated	0	FALSE	20	Med-High	TRUE	5	2
Carmel_ArbMarine	BF	Carmel	c64	DeMethylated	0	FALSE	20	Med-High	TRUE	5	2
Carmel_ArbMarine	BF	Carmel	c65	DeMethylated	0	FALSE	20	Med-High	TRUE	5	2
Carmel_ArbMarine	BF	Carmel	c66	DeMethylated	0	FALSE	20	Med-High	TRUE	5	2
Carmel_ArbMarine	BF	Carmel	c67	DeMethylated	0	FALSE	20	Med-High	TRUE	5	2
Carmel_ArbMarine	BF	Carmel	c68	DeMethylated	0	FALSE	20	Med-High	TRUE	5	2
Carmel_ArbMarine	BF	Carmel	c69	Methylated	1	TRUE	20	Med-High	TRUE	5	2
Carmel_ArbMarine	BF	Carmel	c70	DeMethylated	0	FALSE	20	Med-High	TRUE	5	2
Carmel_ArbMarine	BF	Carmel	c71	DeMethylated	0	FALSE	20	Med-High	TRUE	5	2
Carmel_ArbMarine	BF	Carmel	c72	Methylated	1	TRUE	20	Med-High	TRUE	5	2
Carmel_ArbMarine	BF	Carmel	c73	DeMethylated	0	FALSE	20	Med-High	TRUE	5	2
Carmel_ArbMarine	BF	Carmel	c74	DeMethylated	0	FALSE	20	Med-High	TRUE	5	2
Carmel_ArbMarine	BF	Carmel	c75	Methylated	1	TRUE	20	Med-High	TRUE	5	2
Carmel_ArbMarine	BF	Carmel	c76	DeMethylated	0	FALSE	20	Med-High	TRUE	5	2
Carmel_ArbMarine	BF	Carmel	c77	Methylated	1	TRUE	20	Med-High	TRUE	5	2
Carmel_ArbMarine	BF	Carmel	c78	Methylated	1	TRUE	20	Med-High	TRUE	5	2
Carmel_ArbMarine	BF	Carmel	c79	DeMethylated	0	FALSE	20	Med-High	TRUE	5	2
Carmel_ArbMarine	BF	Carmel	c80	DeMethylated	0	FALSE	20	Med-High	TRUE	5	2
Carmel_ArbMarine	BF	Carmel	c81	DeMethylated	0	FALSE	20	Med-High	TRUE	5	2
Carmel_ArbMarine	BF	Carmel	c82	Methylated	1	TRUE	20	Med-High	TRUE	5	2
Carmel_ArbMarine	BF	Carmel	c83	Methylated	1	TRUE	20	Med-High	TRUE	5	2
Carmel_ArbMarine	BF	Carmel	c84	DeMethylated	0	FALSE	20	Med-High	TRUE	5	2
Carmel_ArbMarine	BF	Carmel	c85	DeMethylated	0	FALSE	20	Med-High	TRUE	5	2
Carmel_ArbMarine	BF	Carmel	c86	Methylated	1	TRUE	20	Med-High	TRUE	5	2
Carmel_ArbMarine	BF	Carmel	c87	DeMethylated	0	FALSE	20	Med-High	TRUE	5	2
Carmel_ArbMarine	BF	Carmel	c88	DeMethylated	0	FALSE	20	Med-High	TRUE	5	2
Carmel_ArbMarine	BF	Carmel	c89	Methylated	1	TRUE	20	Med-High	TRUE	5	2
Carmel_ArbMarine	BF	Carmel	c90	Methylated	1	TRUE	20	Med-High	TRUE	5	2
Carmel_ArbMarine	BF	Carmel	c91	DeMethylated	0	FALSE	20	Med-High	TRUE	5	2
Carmel_ArbMarine	BF	Carmel	c92	DeMethylated	0	FALSE	20	Med-High	TRUE	5	2
Carmel_ArbMarine	BF	Carmel	c93	Methylated	1	TRUE	20	Med-High	TRUE	5	2
Carmel_ArbMarine	BF	Carmel	c94	Methylated	1	TRUE	20	Med-High	TRUE	5	2
Carmel_ArbMarine	BF	Carmel	c95	DeMethylated	0	FALSE	20	Med-High	TRUE	5	2
Carmel_ArbMarine	BF	Carmel	c96	DeMethylated	0	FALSE	20	Med-High	TRUE	5	2
Carmel_ArbMarine	BF	Carmel	c97	DeMethylated	0	FALSE	20	Med-High	TRUE	5	2
Carmel_ArbMarine	BF	Carmel	c98	DeMethylated	0	FALSE	20	Med-High	TRUE	5	2
Carmel_ArbMarine	BF	Carmel	c99	DeMethylated	0	FALSE	20	Med-High	TRUE	5	2
Carmel_ArbMarine	BF	Carmel	c100	Methylated	1	TRUE	20	Med-High	TRUE	5	2
Carmel_ArbMarine	BF	Carmel	c101	DeMethylated	0	FALSE	20	Med-High	TRUE	5	2
Carmel_ArbMarine	BF	Carmel	c102	Methylated	1	TRUE	20	Med-High	TRUE	5	2
Carmel_ArbMarine	BF	Carmel	c103	DeMethylated	0	FALSE	20	Med-High	TRUE	5	2
Carmel_ArbMarine	BF	Carmel	c104	DeMethylated	0	FALSE	20	Med-High	TRUE	5	2
Carmel_ArbMarine	BF	Carmel	c105	Methylated	1	TRUE	20	Med-High	TRUE	5	2
Carmel_ArbMarine	BF	Carmel	c106	Methylated	1	TRUE	20	Med-High	TRUE	5	2
Carmel_ArbMarine	BF	Carmel	c107	DeMethylated	0	FALSE	20	Med-High	TRUE	5	2
Carmel_ArbMarine	BF	Carmel	c108	DeMethylated	0	FALSE	20	Med-High	TRUE	5	2
Carmel_ArbMarine	BF	Carmel	c109	Methylated	1	TRUE	20	Med-High	TRUE	5	2
Carmel_ArbMarine	BF	Carmel	c110	DeMethylated	0	FALSE	20	Med-High	TRUE	5	2
Carmel_ArbMarine	BF	Carmel	c111	DeMethylated	0	FALSE	20	Med-High	TRUE	5	2
Carmel_ArbMarine	BF	Carmel	c113	DeMethylated	0	FALSE	20	Med-High	TRUE	5	2
Carmel_ArbMarine	BF	Carmel	c115	DeMethylated	0	FALSE	20	Med-High	TRUE	5	2
Carmel_ArbMarine	BF	Carmel	c116	DeMethylated	0	FALSE	20	Med-High	TRUE	5	2
Carmel_ArbMarine	BF	Carmel	c117	Methylated	1	TRUE	20	Med-High	TRUE	5	2
Carmel_ArbMarine	BF	Carmel	c118	DeMethylated	0	FALSE	20	Med-High	TRUE	5	2
Carmel_ArbMarine	BF	Carmel	c119	DeMethylated	0	FALSE	20	Med-High	TRUE	5	2
Carmel_ArbMarine	BF	Carmel	c120	Methylated	1	TRUE	20	Med-High	TRUE	5	2
Carmel_ArbMarine	BF	Carmel	c121	DeMethylated	0	FALSE	20	Med-High	TRUE	5	2
Carmel_ArbMarine	BF	Carmel	c122	DeMethylated	0	FALSE	20	Med-High	TRUE	5	2
Carmel_ArbMarine	BF	Carmel	c124	DeMethylated	0	FALSE	20	Med-High	TRUE	5	2
Carmel_ArbMarine	BF	Carmel	c125	DeMethylated	0	FALSE	20	Med-High	TRUE	5	2
Carmel_ArbMarine	BF	Carmel	d1	Methylated	1	TRUE	20	Med-High	TRUE	5	2
Carmel_ArbMarine	BF	Carmel	d2	DeMethylated	0	FALSE	20	Med-High	TRUE	5	2
Carmel_ArbMarine	BF	Carmel	d4	Methylated	1	TRUE	20	Med-High	TRUE	5	2
Carmel_ArbMarine	BF	Carmel	d7	Methylated	1	TRUE	20	Med-High	TRUE	5	2
Carmel_ArbMarine	BF	Carmel	d8	Methylated	1	TRUE	20	Med-High	TRUE	5	2
Carmel_ArbMarine	BF	Carmel	d9	DeMethylated	0	FALSE	20	Med-High	TRUE	5	2
Carmel_ArbMarine	BF	Carmel	d10	Methylated	1	TRUE	20	Med-High	TRUE	5	2
Carmel_ArbMarine	BF	Carmel	d11	Methylated	1	TRUE	20	Med-High	TRUE	5	2
Carmel_ArbMarine	BF	Carmel	d12	DeMethylated	0	FALSE	20	Med-High	TRUE	5	2
Carmel_ArbMarine	BF	Carmel	d13	Methylated	1	TRUE	20	Med-High	TRUE	5	2
Carmel_ArbMarine	BF	Carmel	d14	Methylated	1	TRUE	20	Med-High	TRUE	5	2
Carmel_ArbMarine	BF	Carmel	d15	DeMethylated	0	FALSE	20	Med-High	TRUE	5	2
Carmel_ArbMarine	BF	Carmel	d16	DeMethylated	0	FALSE	20	Med-High	TRUE	5	2
Carmel_ArbMarine	BF	Carmel	d17	DeMethylated	0	FALSE	20	Med-High	TRUE	5	2
Carmel_ArbMarine	BF	Carmel	d19	Methylated	1	TRUE	20	Med-High	TRUE	5	2
Carmel_ArbMarine	BF	Carmel	d20	Methylated	1	TRUE	20	Med-High	TRUE	5	2
Carmel_ArbMarine	BF	Carmel	d22	DeMethylated	0	FALSE	20	Med-High	TRUE	5	2
Carmel_ArbMarine	BF	Carmel	d23	Methylated	1	TRUE	20	Med-High	TRUE	5	2
Carmel_ArbMarine	BF	Carmel	d24	DeMethylated	0	FALSE	20	Med-High	TRUE	5	2
Carmel_ArbMarine	BF	Carmel	d25	Methylated	1	TRUE	20	Med-High	TRUE	5	2
Carmel_ArbMarine	BF	Carmel	d26	DeMethylated	0	FALSE	20	Med-High	TRUE	5	2
Carmel_ArbMarine	BF	Carmel	d28	Methylated	1	TRUE	20	Med-High	TRUE	5	2
Carmel_ArbMarine	BF	Carmel	d29	Methylated	1	TRUE	20	Med-High	TRUE	5	2
Carmel_ArbMarine	BF	Carmel	d30	Methylated	1	TRUE	20	Med-High	TRUE	5	2
Carmel_ArbMarine	BF	Carmel	d33	DeMethylated	0	FALSE	20	Med-High	TRUE	5	2
Carmel_ArbMarine	BF	Carmel	d34	Methylated	1	TRUE	20	Med-High	TRUE	5	2
Carmel_ArbMarine	BF	Carmel	d36	Methylated	1	TRUE	20	Med-High	TRUE	5	2
Carmel_ArbMarine	BF	Carmel	d38	Methylated	1	TRUE	20	Med-High	TRUE	5	2
Carmel_ArbMarine	BF	Carmel	d39	DeMethylated	0	FALSE	20	Med-High	TRUE	5	2
Carmel_ArbMarine	BF	Carmel	d40	Methylated	1	TRUE	20	Med-High	TRUE	5	2
Carmel_ArbMarine	BF	Carmel	d43	Methylated	1	TRUE	20	Med-High	TRUE	5	2
Carmel_ArbMarine	BF	Carmel	d44	DeMethylated	0	FALSE	20	Med-High	TRUE	5	2
Carmel_ArbMarine	BF	Carmel	d46	DeMethylated	0	FALSE	20	Med-High	TRUE	5	2
Carmel_ArbMarine	BF	Carmel	d47	DeMethylated	0	FALSE	20	Med-High	TRUE	5	2
Carmel_ArbMarine	BF	Carmel	d48	Methylated	1	TRUE	20	Med-High	TRUE	5	2
Carmel_ArbMarine	BF	Carmel	d49	DeMethylated	0	FALSE	20	Med-High	TRUE	5	2
Carmel_ArbMarine	BF	Carmel	d51	DeMethylated	0	FALSE	20	Med-High	TRUE	5	2
Carmel_ArbMarine	BF	Carmel	d52	Methylated	1	TRUE	20	Med-High	TRUE	5	2
Carmel_ArbMarine	BF	Carmel	d54	Methylated	1	TRUE	20	Med-High	TRUE	5	2
Carmel_ArbMarine	BF	Carmel	d55	Methylated	1	TRUE	20	Med-High	TRUE	5	2
Carmel_ArbMarine	BF	Carmel	d56	DeMethylated	0	FALSE	20	Med-High	TRUE	5	2
Carmel_ArbMarine	BF	Carmel	d57	DeMethylated	0	FALSE	20	Med-High	TRUE	5	2
Carmel_ArbMarine	BF	Carmel	d58	DeMethylated	0	FALSE	20	Med-High	TRUE	5	2
Carmel_ArbMarine	BF	Carmel	d60	DeMethylated	0	FALSE	20	Med-High	TRUE	5	2
Carmel_ArbMarine	BF	Carmel	d61	Methylated	1	TRUE	20	Med-High	TRUE	5	2
Carmel_ArbMarine	BF	Carmel	d62	DeMethylated	0	FALSE	20	Med-High	TRUE	5	2
Carmel_ArbMarine	BF	Carmel	d64	DeMethylated	0	FALSE	20	Med-High	TRUE	5	2
Carmel_ArbMarine	BF	Carmel	d65	Methylated	1	TRUE	20	Med-High	TRUE	5	2
Carmel_ArbMarine	BF	Carmel	d66	Methylated	1	TRUE	20	Med-High	TRUE	5	2
Carmel_ArbMarine	BF	Carmel	d67	DeMethylated	0	FALSE	20	Med-High	TRUE	5	2
Carmel_ArbMarine	BF	Carmel	d68	Methylated	1	TRUE	20	Med-High	TRUE	5	2
Carmel_ArbMarine	BF	Carmel	d69	Methylated	1	TRUE	20	Med-High	TRUE	5	2
Carmel_ArbMarine	BF	Carmel	d71	Methylated	1	TRUE	20	Med-High	TRUE	5	2
Carmel_ArbMarine	BF	Carmel	d74	DeMethylated	0	FALSE	20	Med-High	TRUE	5	2
Carmel_ArbMarine	BF	Carmel	d75	DeMethylated	0	FALSE	20	Med-High	TRUE	5	2
Carmel_ArbMarine	BF	Carmel	d77	DeMethylated	0	FALSE	20	Med-High	TRUE	5	2
Carmel_ArbMarine	BF	Carmel	d78	Methylated	1	TRUE	20	Med-High	TRUE	5	2
Carmel_ArbMarine	BF	Carmel	d79	DeMethylated	0	FALSE	20	Med-High	TRUE	5	2
Carmel_ArbMarine	BF	Carmel	d80	DeMethylated	0	FALSE	20	Med-High	TRUE	5	2
Carmel_ArbMarine	BF	Carmel	d81	Methylated	1	TRUE	20	Med-High	TRUE	5	2
Carmel_ArbMarine	BF	Carmel	d82	DeMethylated	0	FALSE	20	Med-High	TRUE	5	2
Carmel_ArbMarine	BF	Carmel	d83	Methylated	1	TRUE	20	Med-High	TRUE	5	2
Carmel_ArbMarine	BF	Carmel	d84	DeMethylated	0	FALSE	20	Med-High	TRUE	5	2
Carmel_ArbMarine	BF	Carmel	d85	DeMethylated	0	FALSE	20	Med-High	TRUE	5	2
Carmel_ArbMarine	BF	Carmel	d86	DeMethylated	0	FALSE	20	Med-High	TRUE	5	2
Carmel_ArbMarine	BF	Carmel	d87	Methylated	1	TRUE	20	Med-High	TRUE	5	2
Carmel_ArbMarine	BF	Carmel	d88	DeMethylated	0	FALSE	20	Med-High	TRUE	5	2
Carmel_ArbMarine	BF	Carmel	d89	DeMethylated	0	FALSE	20	Med-High	TRUE	5	2
Carmel_ArbMarine	BF	Carmel	d90	DeMethylated	0	FALSE	20	Med-High	TRUE	5	2
Carmel_ArbMarine	BF	Carmel	d91	Methylated	1	TRUE	20	Med-High	TRUE	5	2
Carmel_ArbMarine	BF	Carmel	d93	DeMethylated	0	FALSE	20	Med-High	TRUE	5	2
Carmel_ArbMarine	BF	Carmel	d95	DeMethylated	0	FALSE	20	Med-High	TRUE	5	2
Carmel_ArbMarine	BF	Carmel	d96	Methylated	1	TRUE	20	Med-High	TRUE	5	2
Carmel_ArbMarine	BF	Carmel	d97	DeMethylated	0	FALSE	20	Med-High	TRUE	5	2
Carmel_ArbMarine	BF	Carmel	d98	Methylated	1	TRUE	20	Med-High	TRUE	5	2
Carmel_ArbMarine	BF	Carmel	d99	DeMethylated	0	FALSE	20	Med-High	TRUE	5	2
Carmel_ArbMarine	BF	Carmel	d100	DeMethylated	0	FALSE	20	Med-High	TRUE	5	2
Carmel_ArbMarine	BF	Carmel	d101	Methylated	1	TRUE	20	Med-High	TRUE	5	2
Carmel_ArbMarine	BF	Carmel	d102	DeMethylated	0	FALSE	20	Med-High	TRUE	5	2
Carmel_ArbMarine	BF	Carmel	d103	DeMethylated	0	FALSE	20	Med-High	TRUE	5	2
Carmel_ArbMarine	BF	Carmel	d104	DeMethylated	0	FALSE	20	Med-High	TRUE	5	2
Carmel_ArbMarine	BF	Carmel	d105	DeMethylated	0	FALSE	20	Med-High	TRUE	5	2
Carmel_ArbMarine	BF	Carmel	d106	Methylated	1	TRUE	20	Med-High	TRUE	5	2
Carmel_ArbMarine	BF	Carmel	d107	Methylated	1	TRUE	20	Med-High	TRUE	5	2
Carmel_ArbMarine	BF	Carmel	d108	Methylated	1	TRUE	20	Med-High	TRUE	5	2
Carmel_ArbMarine	BF	Carmel	d109	DeMethylated	0	FALSE	20	Med-High	TRUE	5	2
Carmel_ArbMarine	BF	Carmel	d110	DeMethylated	0	FALSE	20	Med-High	TRUE	5	2
Carmel_ArbMarine	BF	Carmel	d111	DeMethylated	0	FALSE	20	Med-High	TRUE	5	2
Carmel_ArbMarine	BF	Carmel	d112	Methylated	1	TRUE	20	Med-High	TRUE	5	2
Carmel_ArbMarine	BF	Carmel	d113	DeMethylated	0	FALSE	20	Med-High	TRUE	5	2
Carmel_ArbMarine	BF	Carmel	d114	Methylated	1	TRUE	20	Med-High	TRUE	5	2
Carmel_ArbMarine	BF	Carmel	d115	DeMethylated	0	FALSE	20	Med-High	TRUE	5	2
Carmel_ArbMarine	BF	Carmel	d116	Methylated	1	TRUE	20	Med-High	TRUE	5	2
Carmel_ArbMarine	BF	Carmel	d117	DeMethylated	0	FALSE	20	Med-High	TRUE	5	2
Carmel_ArbMarine	BF	Carmel	d118	DeMethylated	0	FALSE	20	Med-High	TRUE	5	2
Carmel_ArbMarine	BF	Carmel	d119	DeMethylated	0	FALSE	20	Med-High	TRUE	5	2
Carmel_ArbMarine	BF	Carmel	d120	Methylated	1	TRUE	20	Med-High	TRUE	5	2
Carmel_ArbMarine	BF	Carmel	d121	Methylated	1	TRUE	20	Med-High	TRUE	5	2
Carmel_ArbMarine	BF	Carmel	d122	DeMethylated	0	FALSE	20	Med-High	TRUE	5	2
Carmel_ArbMarine	BF	Carmel	d123	Methylated	1	TRUE	20	Med-High	TRUE	5	2
Carmel_ArbMarine	BF	Carmel	d124	DeMethylated	0	FALSE	20	Med-High	TRUE	5	2
Carmel_ArbMarine	BF	Carmel	d125	Methylated	1	TRUE	20	Med-High	TRUE	5	2
Carmel_ArbMarine	BF	Carmel	d126	DeMethylated	0	FALSE	20	Med-High	TRUE	5	2
Carmel_ArbMarine	BF	Carmel	d127	DeMethylated	0	FALSE	20	Med-High	TRUE	5	2
Carmel_ArbMarine	BF	Carmel	d128	Methylated	1	TRUE	20	Med-High	TRUE	5	2
Carmel_ArbMarine	BF	Carmel	d129	DeMethylated	0	FALSE	20	Med-High	TRUE	5	2
Carmel_ArbMarine	BF	Carmel	d130	DeMethylated	0	FALSE	20	Med-High	TRUE	5	2
Carmel_ArbMarine	BF	Carmel	d131	DeMethylated	0	FALSE	20	Med-High	TRUE	5	2
Carmel_ArbMarine	BF	Carmel	d132	Methylated	1	TRUE	20	Med-High	TRUE	5	2
Carmel_ArbMarine	BF	Carmel	d133	DeMethylated	0	FALSE	20	Med-High	TRUE	5	2
Carmel_ArbMarine	BF	Carmel	d134	DeMethylated	0	FALSE	20	Med-High	TRUE	5	2
Carmel_ArbMarine	BF	Carmel	d135	DeMethylated	0	FALSE	20	Med-High	TRUE	5	2
Carmel_ArbMarine	BF	Carmel	d136	Methylated	1	TRUE	20	Med-High	TRUE	5	2
Carmel_ArbMarine	BF	Carmel	d137	Methylated	1	TRUE	20	Med-High	TRUE	5	2
Carmel_ArbMarine	BF	Carmel	d138	DeMethylated	0	FALSE	20	Med-High	TRUE	5	2
Carmel_ArbMarine	BF	Carmel	d139	DeMethylated	0	FALSE	20	Med-High	TRUE	5	2
Carmel_ArbMarine	BF	Carmel	d140	Methylated	1	TRUE	20	Med-High	TRUE	5	2
Carmel_ArbMarine	BF	Carmel	d141	DeMethylated	0	FALSE	20	Med-High	TRUE	5	2
Carmel_ArbMarine	BF	Carmel	d142	DeMethylated	0	FALSE	20	Med-High	TRUE	5	2
Carmel_ArbMarine	BF	Carmel	d143	Methylated	1	TRUE	20	Med-High	TRUE	5	2
Carmel_ArbMarine	BF	Carmel	d144	DeMethylated	0	FALSE	20	Med-High	TRUE	5	2
Carmel_ArbMarine	BF	Carmel	d145	DeMethylated	0	FALSE	20	Med-High	TRUE	5	2
Carmel_ArbMarine	BF	Carmel	d146	DeMethylated	0	FALSE	20	Med-High	TRUE	5	2
Carmel_ArbMarine	BF	Carmel	d147	DeMethylated	0	FALSE	20	Med-High	TRUE	5	2
Carmel_ArbMarine	BF	Carmel	d148	DeMethylated	0	FALSE	20	Med-High	TRUE	5	2
Carmel_ArbMarine	BF	Carmel	d149	DeMethylated	0	FALSE	20	Med-High	TRUE	5	2
Carmel_ArbMarine	BF	Carmel	d150	DeMethylated	0	FALSE	20	Med-High	TRUE	5	2
Carmel_ArbMarine	BF	Carmel	d151	DeMethylated	0	FALSE	20	Med-High	TRUE	5	2
Carmel_ArbMarine	BF	Carmel	d152	DeMethylated	0	FALSE	20	Med-High	TRUE	5	2
Carmel_ArbMarine	BF	Carmel	d154	DeMethylated	0	FALSE	20	Med-High	TRUE	5	2
Carmel_ArbMarine	BF	Carmel	d155	DeMethylated	0	FALSE	20	Med-High	TRUE	5	2
Carmel_ArbMarine	BF	Carmel	d156	Methylated	1	TRUE	20	Med-High	TRUE	5	2
Carmel_ArbMarine	BF	Carmel	d157	DeMethylated	0	FALSE	20	Med-High	TRUE	5	2
Carmel_ArbMarine	BF	Carmel	d159	Methylated	1	TRUE	20	Med-High	TRUE	5	2
Carmel_ArbMarine	BF	Carmel	d160	Methylated	1	TRUE	20	Med-High	TRUE	5	2
Carmel_ArbMarine	BF	Carmel	d161	Methylated	1	TRUE	20	Med-High	TRUE	5	2
Carmel_ArbMarine	BF	Carmel	e5	DeMethylated	0	FALSE	20	Med-High	TRUE	5	2
Carmel_ArbMarine	BF	Carmel	e8	DeMethylated	0	FALSE	20	Med-High	TRUE	5	2
Carmel_ArbMarine	BF	Carmel	e10	DeMethylated	0	FALSE	20	Med-High	TRUE	5	2
Carmel_ArbMarine	BF	Carmel	e11	DeMethylated	0	FALSE	20	Med-High	TRUE	5	2
Carmel_ArbMarine	BF	Carmel	e14	DeMethylated	0	FALSE	20	Med-High	TRUE	5	2
Carmel_ArbMarine	BF	Carmel	e18	Methylated	1	TRUE	20	Med-High	TRUE	5	2
Carmel_ArbMarine	BF	Carmel	e20	Methylated	1	TRUE	20	Med-High	TRUE	5	2
Carmel_ArbMarine	BF	Carmel	e22	Methylated	1	TRUE	20	Med-High	TRUE	5	2
Carmel_ArbMarine	BF	Carmel	e23	DeMethylated	0	FALSE	20	Med-High	TRUE	5	2
Carmel_ArbMarine	BF	Carmel	e24	DeMethylated	0	FALSE	20	Med-High	TRUE	5	2
Carmel_ArbMarine	BF	Carmel	e25	DeMethylated	0	FALSE	20	Med-High	TRUE	5	2
Carmel_ArbMarine	BF	Carmel	e26	DeMethylated	0	FALSE	20	Med-High	TRUE	5	2
Carmel_ArbMarine	BF	Carmel	e27	Methylated	1	TRUE	20	Med-High	TRUE	5	2
Carmel_ArbMarine	BF	Carmel	e29	Methylated	1	TRUE	20	Med-High	TRUE	5	2
Carmel_ArbMarine	BF	Carmel	e30	Methylated	1	TRUE	20	Med-High	TRUE	5	2
Carmel_ArbMarine	BF	Carmel	e31	Methylated	1	TRUE	20	Med-High	TRUE	5	2
Carmel_ArbMarine	BF	Carmel	e32	Methylated	1	TRUE	20	Med-High	TRUE	5	2
Carmel_ArbMarine	BF	Carmel	e33	DeMethylated	0	FALSE	20	Med-High	TRUE	5	2
Carmel_ArbMarine	BF	Carmel	e34	Methylated	1	TRUE	20	Med-High	TRUE	5	2
Carmel_ArbMarine	BF	Carmel	e35	DeMethylated	0	FALSE	20	Med-High	TRUE	5	2
Carmel_ArbMarine	BF	Carmel	e36	Methylated	1	TRUE	20	Med-High	TRUE	5	2
Carmel_ArbMarine	BF	Carmel	e37	DeMethylated	0	FALSE	20	Med-High	TRUE	5	2
Carmel_ArbMarine	BF	Carmel	e38	DeMethylated	0	FALSE	20	Med-High	TRUE	5	2
Carmel_ArbMarine	BF	Carmel	e40	Methylated	1	TRUE	20	Med-High	TRUE	5	2
Carmel_ArbMarine	BF	Carmel	e42	DeMethylated	0	FALSE	20	Med-High	TRUE	5	2
Carmel_ArbMarine	BF	Carmel	e43	DeMethylated	0	FALSE	20	Med-High	TRUE	5	2
Carmel_ArbMarine	BF	Carmel	e44	Methylated	1	TRUE	20	Med-High	TRUE	5	2
Carmel_ArbMarine	BF	Carmel	e45	DeMethylated	0	FALSE	20	Med-High	TRUE	5	2
Carmel_ArbMarine	BF	Carmel	e46	Methylated	1	TRUE	20	Med-High	TRUE	5	2
Carmel_ArbMarine	BF	Carmel	e47	Methylated	1	TRUE	20	Med-High	TRUE	5	2
Carmel_ArbMarine	BF	Carmel	e48	Methylated	1	TRUE	20	Med-High	TRUE	5	2
Carmel_ArbMarine	BF	Carmel	e49	Methylated	1	TRUE	20	Med-High	TRUE	5	2
Carmel_ArbMarine	BF	Carmel	e50	Methylated	1	TRUE	20	Med-High	TRUE	5	2
Carmel_ArbMarine	BF	Carmel	e54	DeMethylated	0	FALSE	20	Med-High	TRUE	5	2
Carmel_ArbMarine	BF	Carmel	e55	DeMethylated	0	FALSE	20	Med-High	TRUE	5	2
Carmel_ArbMarine	BF	Carmel	e56	DeMethylated	0	FALSE	20	Med-High	TRUE	5	2
Carmel_ArbMarine	BF	Carmel	e57	DeMethylated	0	FALSE	20	Med-High	TRUE	5	2
Carmel_ArbMarine	BF	Carmel	e58	DeMethylated	0	FALSE	20	Med-High	TRUE	5	2
Carmel_ArbMarine	BF	Carmel	e59	DeMethylated	0	FALSE	20	Med-High	TRUE	5	2
Carmel_ArbMarine	BF	Carmel	e60	DeMethylated	0	FALSE	20	Med-High	TRUE	5	2
Carmel_ArbMarine	BF	Carmel	e61	DeMethylated	0	FALSE	20	Med-High	TRUE	5	2
Carmel_ArbMarine	BF	Carmel	e63	DeMethylated	0	FALSE	20	Med-High	TRUE	5	2
Carmel_ArbMarine	BF	Carmel	e64	DeMethylated	0	FALSE	20	Med-High	TRUE	5	2
Carmel_ArbMarine	BF	Carmel	e65	DeMethylated	0	FALSE	20	Med-High	TRUE	5	2
Carmel_ArbMarine	BF	Carmel	e67	Methylated	1	TRUE	20	Med-High	TRUE	5	2
Carmel_ArbMarine	BF	Carmel	e68	Methylated	1	TRUE	20	Med-High	TRUE	5	2
Carmel_ArbMarine	BF	Carmel	e69	Methylated	1	TRUE	20	Med-High	TRUE	5	2
Carmel_ArbMarine	BF	Carmel	e70	DeMethylated	0	FALSE	20	Med-High	TRUE	5	2
Carmel_ArbMarine	BF	Carmel	e71	DeMethylated	0	FALSE	20	Med-High	TRUE	5	2
Carmel_ArbMarine	BF	Carmel	e72	DeMethylated	0	FALSE	20	Med-High	TRUE	5	2
Carmel_ArbMarine	BF	Carmel	e73	Methylated	1	TRUE	20	Med-High	TRUE	5	2
Carmel_ArbMarine	BF	Carmel	e74	DeMethylated	0	FALSE	20	Med-High	TRUE	5	2
Carmel_ArbMarine	BF	Carmel	e75	DeMethylated	0	FALSE	20	Med-High	TRUE	5	2
Carmel_ArbMarine	BF	Carmel	e76	DeMethylated	0	FALSE	20	Med-High	TRUE	5	2
Carmel_ArbMarine	BF	Carmel	e77	Methylated	1	TRUE	20	Med-High	TRUE	5	2
Carmel_ArbMarine	BF	Carmel	e78	DeMethylated	0	FALSE	20	Med-High	TRUE	5	2
Carmel_ArbMarine	BF	Carmel	e79	DeMethylated	0	FALSE	20	Med-High	TRUE	5	2
Carmel_ArbMarine	BF	Carmel	e80	DeMethylated	0	FALSE	20	Med-High	TRUE	5	2
Carmel_ArbMarine	BF	Carmel	e81	DeMethylated	0	FALSE	20	Med-High	TRUE	5	2
Carmel_ArbMarine	BF	Carmel	e82	DeMethylated	0	FALSE	20	Med-High	TRUE	5	2
Carmel_ArbMarine	BF	Carmel	e83	DeMethylated	0	FALSE	20	Med-High	TRUE	5	2
Carmel_ArbMarine	BF	Carmel	e84	Methylated	1	TRUE	20	Med-High	TRUE	5	2
Carmel_ArbMarine	BF	Carmel	e85	DeMethylated	0	FALSE	20	Med-High	TRUE	5	2
Carmel_ArbMarine	BF	Carmel	e86	DeMethylated	0	FALSE	20	Med-High	TRUE	5	2
Carmel_ArbMarine	BF	Carmel	e87	DeMethylated	0	FALSE	20	Med-High	TRUE	5	2
Carmel_ArbMarine	BF	Carmel	e88	DeMethylated	0	FALSE	20	Med-High	TRUE	5	2
Carmel_ArbMarine	BF	Carmel	e89	DeMethylated	0	FALSE	20	Med-High	TRUE	5	2
Carmel_ArbMarine	BF	Carmel	e90	DeMethylated	0	FALSE	20	Med-High	TRUE	5	2
Carmel_ArbMarine	BF	Carmel	e91	DeMethylated	0	FALSE	20	Med-High	TRUE	5	2
Carmel_ArbMarine	BF	Carmel	e93	DeMethylated	0	FALSE	20	Med-High	TRUE	5	2
Carmel_ArbMarine	BF	Carmel	e94	DeMethylated	0	FALSE	20	Med-High	TRUE	5	2
Carmel_ArbMarine	BF	Carmel	e98	DeMethylated	0	FALSE	20	Med-High	TRUE	5	2
Carmel_ArbMarine	BF	Carmel	e100	Methylated	1	TRUE	20	Med-High	TRUE	5	2
Carmel_ArbMarine	BF	Carmel	e101	Methylated	1	TRUE	20	Med-High	TRUE	5	2
Carmel_ArbMarine	BF	Carmel	e102	DeMethylated	0	FALSE	20	Med-High	TRUE	5	2
Carmel_ArbMarine	BF	Carmel	e103	DeMethylated	0	FALSE	20	Med-High	TRUE	5	2
Carmel_ArbMarine	BF	Carmel	e104	DeMethylated	0	FALSE	20	Med-High	TRUE	5	2
Carmel_ArbMarine	BF	Carmel	e105	DeMethylated	0	FALSE	20	Med-High	TRUE	5	2
Carmel_ArbMarine	BF	Carmel	e106	Methylated	1	TRUE	20	Med-High	TRUE	5	2
Carmel_ArbMarine	BF	Carmel	e107	DeMethylated	0	FALSE	20	Med-High	TRUE	5	2
Carmel_ArbMarine	BF	Carmel	e108	DeMethylated	0	FALSE	20	Med-High	TRUE	5	2
Carmel_ArbMarine	BF	Carmel	e109	Methylated	1	TRUE	20	Med-High	TRUE	5	2
Carmel_ArbMarine	BF	Carmel	e110	DeMethylated	0	FALSE	20	Med-High	TRUE	5	2
Carmel_ArbMarine	BF	Carmel	e111	DeMethylated	0	FALSE	20	Med-High	TRUE	5	2
Carmel_ArbMarine	BF	Carmel	e112	DeMethylated	0	FALSE	20	Med-High	TRUE	5	2
Carmel_ArbMarine	BF	Carmel	e113	DeMethylated	0	FALSE	20	Med-High	TRUE	5	2
Carmel_ArbMarine	BF	Carmel	e114	DeMethylated	0	FALSE	20	Med-High	TRUE	5	2
Carmel_ArbMarine	BF	Carmel	f1	Methylated	1	TRUE	20	Med-High	TRUE	5	2
Carmel_ArbMarine	BF	Carmel	f2	Methylated	1	TRUE	20	Med-High	TRUE	5	2
Carmel_ArbMarine	BF	Carmel	f3	Methylated	1	TRUE	20	Med-High	TRUE	5	2
Carmel_ArbMarine	BF	Carmel	f4	Methylated	1	TRUE	20	Med-High	TRUE	5	2
Carmel_ArbMarine	BF	Carmel	f5	Methylated	1	TRUE	20	Med-High	TRUE	5	2
Carmel_ArbMarine	BF	Carmel	f6	Methylated	1	TRUE	20	Med-High	TRUE	5	2
Carmel_ArbMarine	BF	Carmel	f7	Methylated	1	TRUE	20	Med-High	TRUE	5	2
Carmel_ArbMarine	BF	Carmel	f8	Methylated	1	TRUE	20	Med-High	TRUE	5	2
Carmel_ArbMarine	BF	Carmel	f9	Methylated	1	TRUE	20	Med-High	TRUE	5	2
Carmel_ArbMarine	BF	Carmel	f10	DeMethylated	0	FALSE	20	Med-High	TRUE	5	2
Carmel_ArbMarine	BF	Carmel	f11	Methylated	1	TRUE	20	Med-High	TRUE	5	2
Carmel_ArbMarine	BF	Carmel	f12	Methylated	1	TRUE	20	Med-High	TRUE	5	2
Carmel_ArbMarine	BF	Carmel	f13	Methylated	1	TRUE	20	Med-High	TRUE	5	2
Carmel_ArbMarine	BF	Carmel	f14	Methylated	1	TRUE	20	Med-High	TRUE	5	2
Carmel_ArbMarine	BF	Carmel	f16	Methylated	1	TRUE	20	Med-High	TRUE	5	2
Carmel_ArbMarine	BF	Carmel	f17	Methylated	1	TRUE	20	Med-High	TRUE	5	2
Carmel_ArbMarine	BF	Carmel	f18	Methylated	1	TRUE	20	Med-High	TRUE	5	2
Carmel_ArbMarine	BF	Carmel	f19	Methylated	1	TRUE	20	Med-High	TRUE	5	2
Carmel_ArbMarine	BF	Carmel	f20	Methylated	1	TRUE	20	Med-High	TRUE	5	2
Carmel_ArbMarine	BF	Carmel	f21	Methylated	1	TRUE	20	Med-High	TRUE	5	2
Carmel_ArbMarine	BF	Carmel	f22	DeMethylated	0	FALSE	20	Med-High	TRUE	5	2
Carmel_ArbMarine	BF	Carmel	f24	Methylated	1	TRUE	20	Med-High	TRUE	5	2
Carmel_ArbMarine	BF	Carmel	f25	Methylated	1	TRUE	20	Med-High	TRUE	5	2
Carmel_ArbMarine	BF	Carmel	f26	DeMethylated	0	FALSE	20	Med-High	TRUE	5	2
Carmel_ArbMarine	BF	Carmel	f27	DeMethylated	0	FALSE	20	Med-High	TRUE	5	2
Carmel_ArbMarine	BF	Carmel	f28	DeMethylated	0	FALSE	20	Med-High	TRUE	5	2
Carmel_ArbMarine	BF	Carmel	f29	Methylated	1	TRUE	20	Med-High	TRUE	5	2
Carmel_ArbMarine	BF	Carmel	f31	DeMethylated	0	FALSE	20	Med-High	TRUE	5	2
Carmel_ArbMarine	BF	Carmel	f32	Methylated	1	TRUE	20	Med-High	TRUE	5	2
Carmel_ArbMarine	BF	Carmel	f33	Methylated	1	TRUE	20	Med-High	TRUE	5	2
Carmel_ArbMarine	BF	Carmel	f34	DeMethylated	0	FALSE	20	Med-High	TRUE	5	2
Carmel_ArbMarine	BF	Carmel	f35	Methylated	1	TRUE	20	Med-High	TRUE	5	2
Carmel_ArbMarine	BF	Carmel	f36	Methylated	1	TRUE	20	Med-High	TRUE	5	2
Carmel_ArbMarine	BF	Carmel	f38	Methylated	1	TRUE	20	Med-High	TRUE	5	2
Carmel_ArbMarine	BF	Carmel	f39	Methylated	1	TRUE	20	Med-High	TRUE	5	2
Carmel_ArbMarine	BF	Carmel	f40	DeMethylated	0	FALSE	20	Med-High	TRUE	5	2
Carmel_ArbMarine	BF	Carmel	f41	Methylated	1	TRUE	20	Med-High	TRUE	5	2
Carmel_ArbMarine	BF	Carmel	f42	DeMethylated	0	FALSE	20	Med-High	TRUE	5	2
Carmel_ArbMarine	BF	Carmel	f43	DeMethylated	0	FALSE	20	Med-High	TRUE	5	2
Carmel_ArbMarine	BF	Carmel	f44	Methylated	1	TRUE	20	Med-High	TRUE	5	2
Carmel_ArbMarine	BF	Carmel	f45	DeMethylated	0	FALSE	20	Med-High	TRUE	5	2
Carmel_ArbMarine	BF	Carmel	f46	Methylated	1	TRUE	20	Med-High	TRUE	5	2
Carmel_ArbMarine	BF	Carmel	f47	Methylated	1	TRUE	20	Med-High	TRUE	5	2
Carmel_ArbMarine	BF	Carmel	f48	DeMethylated	0	FALSE	20	Med-High	TRUE	5	2
Carmel_ArbMarine	BF	Carmel	f49	Methylated	1	TRUE	20	Med-High	TRUE	5	2
Carmel_ArbMarine	BF	Carmel	f50	DeMethylated	0	FALSE	20	Med-High	TRUE	5	2
Carmel_ArbMarine	BF	Carmel	f51	DeMethylated	0	FALSE	20	Med-High	TRUE	5	2
Carmel_ArbMarine	BF	Carmel	f52	DeMethylated	0	FALSE	20	Med-High	TRUE	5	2
Carmel_ArbMarine	BF	Carmel	f53	Methylated	1	TRUE	20	Med-High	TRUE	5	2
Carmel_ArbMarine	BF	Carmel	f54	DeMethylated	0	FALSE	20	Med-High	TRUE	5	2
Carmel_ArbMarine	BF	Carmel	f55	Methylated	1	TRUE	20	Med-High	TRUE	5	2
Carmel_ArbMarine	BF	Carmel	f56	DeMethylated	0	FALSE	20	Med-High	TRUE	5	2
Carmel_ArbMarine	BF	Carmel	f57	Methylated	1	TRUE	20	Med-High	TRUE	5	2
Carmel_ArbMarine	BF	Carmel	f58	DeMethylated	0	FALSE	20	Med-High	TRUE	5	2
Carmel_ArbMarine	BF	Carmel	f59	DeMethylated	0	FALSE	20	Med-High	TRUE	5	2
Carmel_ArbMarine	BF	Carmel	f60	DeMethylated	0	FALSE	20	Med-High	TRUE	5	2
Carmel_ArbMarine	BF	Carmel	f61	DeMethylated	0	FALSE	20	Med-High	TRUE	5	2
Carmel_ArbMarine	BF	Carmel	f62	DeMethylated	0	FALSE	20	Med-High	TRUE	5	2
Carmel_ArbMarine	BF	Carmel	f63	Methylated	1	TRUE	20	Med-High	TRUE	5	2
Carmel_ArbMarine	BF	Carmel	f64	Methylated	1	TRUE	20	Med-High	TRUE	5	2
Carmel_ArbMarine	BF	Carmel	f65	Methylated	1	TRUE	20	Med-High	TRUE	5	2
Carmel_ArbMarine	BF	Carmel	f66	DeMethylated	0	FALSE	20	Med-High	TRUE	5	2
Carmel_ArbMarine	BF	Carmel	f67	Methylated	1	TRUE	20	Med-High	TRUE	5	2
Carmel_ArbMarine	BF	Carmel	f68	Methylated	1	TRUE	20	Med-High	TRUE	5	2
Carmel_ArbMarine	BF	Carmel	f69	DeMethylated	0	FALSE	20	Med-High	TRUE	5	2
Carmel_ArbMarine	BF	Carmel	f70	Methylated	1	TRUE	20	Med-High	TRUE	5	2
Carmel_ArbMarine	BF	Carmel	f71	DeMethylated	0	FALSE	20	Med-High	TRUE	5	2
Carmel_ArbMarine	BF	Carmel	f72	Methylated	1	TRUE	20	Med-High	TRUE	5	2
Carmel_ArbMarine	BF	Carmel	f73	Methylated	1	TRUE	20	Med-High	TRUE	5	2
Carmel_ArbMarine	BF	Carmel	f74	DeMethylated	0	FALSE	20	Med-High	TRUE	5	2
Carmel_ArbMarine	BF	Carmel	f75	DeMethylated	0	FALSE	20	Med-High	TRUE	5	2
Carmel_ArbMarine	BF	Carmel	f76	Methylated	1	TRUE	20	Med-High	TRUE	5	2
Carmel_ArbMarine	BF	Carmel	f77	DeMethylated	0	FALSE	20	Med-High	TRUE	5	2
Carmel_ArbMarine	BF	Carmel	f78	DeMethylated	0	FALSE	20	Med-High	TRUE	5	2
Carmel_ArbMarine	BF	Carmel	f79	Methylated	1	TRUE	20	Med-High	TRUE	5	2
Carmel_ArbMarine	BF	Carmel	f80	DeMethylated	0	FALSE	20	Med-High	TRUE	5	2
Carmel_ArbMarine	BF	Carmel	f81	DeMethylated	0	FALSE	20	Med-High	TRUE	5	2
Carmel_ArbMarine	BF	Carmel	f82	DeMethylated	0	FALSE	20	Med-High	TRUE	5	2
Carmel_ArbMarine	BF	Carmel	f83	DeMethylated	0	FALSE	20	Med-High	TRUE	5	2
Carmel_ArbMarine	BF	Carmel	f84	DeMethylated	0	FALSE	20	Med-High	TRUE	5	2
Carmel_ArbMarine	BF	Carmel	f85	Methylated	1	TRUE	20	Med-High	TRUE	5	2
Carmel_ArbMarine	BF	Carmel	f86	Methylated	1	TRUE	20	Med-High	TRUE	5	2
Carmel_ArbMarine	BF	Carmel	f87	Methylated	1	TRUE	20	Med-High	TRUE	5	2
Carmel_ArbMarine	BF	Carmel	f88	DeMethylated	0	FALSE	20	Med-High	TRUE	5	2
Carmel_ArbMarine	BF	Carmel	f89	Methylated	1	TRUE	20	Med-High	TRUE	5	2
Carmel_ArbMarine	BF	Carmel	f90	Methylated	1	TRUE	20	Med-High	TRUE	5	2
Carmel_ArbMarine	BF	Carmel	f91	DeMethylated	0	FALSE	20	Med-High	TRUE	5	2
Carmel_ArbMarine	BF	Carmel	f92	DeMethylated	0	FALSE	20	Med-High	TRUE	5	2
Carmel_ArbMarine	BF	Carmel	f93	DeMethylated	0	FALSE	20	Med-High	TRUE	5	2
Carmel_ArbMarine	BF	Carmel	f94	DeMethylated	0	FALSE	20	Med-High	TRUE	5	2
Carmel_ArbMarine	BF	Carmel	f95	Methylated	1	TRUE	20	Med-High	TRUE	5	2
Carmel_ArbMarine	BF	Carmel	f96	Methylated	1	TRUE	20	Med-High	TRUE	5	2
Carmel_ArbMarine	BF	Carmel	f97	Methylated	1	TRUE	20	Med-High	TRUE	5	2
Carmel_ArbMarine	BF	Carmel	f98	DeMethylated	0	FALSE	20	Med-High	TRUE	5	2
Carmel_ArbMarine	BF	Carmel	f99	DeMethylated	0	FALSE	20	Med-High	TRUE	5	2
Carmel_ArbMarine	BF	Carmel	f100	DeMethylated	0	FALSE	20	Med-High	TRUE	5	2
Carmel_ArbMarine	BF	Carmel	f101	DeMethylated	0	FALSE	20	Med-High	TRUE	5	2
Carmel_ArbMarine	BF	Carmel	f102	DeMethylated	0	FALSE	20	Med-High	TRUE	5	2
Carmel_ArbMarine	BF	Carmel	f103	DeMethylated	0	FALSE	20	Med-High	TRUE	5	2
Carmel_ArbMarine	BF	Carmel	f104	DeMethylated	0	FALSE	20	Med-High	TRUE	5	2
Carmel_ArbMarine	BF	Carmel	f105	Methylated	1	TRUE	20	Med-High	TRUE	5	2
Carmel_ArbMarine	BF	Carmel	f106	DeMethylated	0	FALSE	20	Med-High	TRUE	5	2
Carmel_ArbMarine	BF	Carmel	f107	Methylated	1	TRUE	20	Med-High	TRUE	5	2
Carmel_ArbMarine	BF	Carmel	f108	DeMethylated	0	FALSE	20	Med-High	TRUE	5	2
Carmel_ArbMarine	BF	Carmel	f109	Methylated	1	TRUE	20	Med-High	TRUE	5	2
Carmel_ArbMarine	BF	Carmel	f110	Methylated	1	TRUE	20	Med-High	TRUE	5	2
Carmel_ArbMarine	BF	Carmel	f111	DeMethylated	0	FALSE	20	Med-High	TRUE	5	2
Carmel_ArbMarine	BF	Carmel	f112	DeMethylated	0	FALSE	20	Med-High	TRUE	5	2
Carmel_ArbMarine	BF	Carmel	f113	DeMethylated	0	FALSE	20	Med-High	TRUE	5	2
Carmel_ArbMarine	BF	Carmel	f114	DeMethylated	0	FALSE	20	Med-High	TRUE	5	2
Carmel_ArbMarine	BF	Carmel	f115	Methylated	1	TRUE	20	Med-High	TRUE	5	2
Carmel_ArbMarine	BF	Carmel	f116	DeMethylated	0	FALSE	20	Med-High	TRUE	5	2
Carmel_ArbMarine	BF	Carmel	f117	DeMethylated	0	FALSE	20	Med-High	TRUE	5	2
Carmel_ArbMarine	BF	Carmel	f118	Methylated	1	TRUE	20	Med-High	TRUE	5	2
Carmel_ArbMarine	BF	Carmel	f119	DeMethylated	0	FALSE	20	Med-High	TRUE	5	2
Carmel_ArbMarine	BF	Carmel	f120	DeMethylated	0	FALSE	20	Med-High	TRUE	5	2
Carmel_ArbMarine	BF	Carmel	f121	DeMethylated	0	FALSE	20	Med-High	TRUE	5	2
Carmel_ArbMarine	BF	Carmel	f122	DeMethylated	0	FALSE	20	Med-High	TRUE	5	2
Carmel_ArbMarine	BF	Carmel	f123	DeMethylated	0	FALSE	20	Med-High	TRUE	5	2
Carmel_ArbMarine	BF	Carmel	f124	DeMethylated	0	FALSE	20	Med-High	TRUE	5	2
Carmel_ArbMarine	BF	Carmel	f125	Methylated	1	TRUE	20	Med-High	TRUE	5	2
Carmel_ArbMarine	BF	Carmel	f126	Methylated	1	TRUE	20	Med-High	TRUE	5	2
Carmel_ArbMarine	BF	Carmel	f127	DeMethylated	0	FALSE	20	Med-High	TRUE	5	2
Carmel_ArbMarine	BF	Carmel	f128	DeMethylated	0	FALSE	20	Med-High	TRUE	5	2
Carmel_ArbMarine	BF	Carmel	f129	DeMethylated	0	FALSE	20	Med-High	TRUE	5	2
Carmel_ArbMarine	BF	Carmel	f130	DeMethylated	0	FALSE	20	Med-High	TRUE	5	2
Carmel_ArbMarine	BF	Carmel	f131	DeMethylated	0	FALSE	20	Med-High	TRUE	5	2
Carmel_ArbMarine	BF	Carmel	f132	Methylated	1	TRUE	20	Med-High	TRUE	5	2
Carmel_ArbMarine	BF	Carmel	f133	DeMethylated	0	FALSE	20	Med-High	TRUE	5	2
Carmel_ArbMarine	BF	Carmel	f134	DeMethylated	0	FALSE	20	Med-High	TRUE	5	2
Carmel_ArbMarine	BF	Carmel	f135	DeMethylated	0	FALSE	20	Med-High	TRUE	5	2
Carmel_ArbMarine	BF	Carmel	f136	Methylated	1	TRUE	20	Med-High	TRUE	5	2
Carmel_ArbMarine	BF	Carmel	f137	Methylated	1	TRUE	20	Med-High	TRUE	5	2
Carmel_ArbMarine	BF	Carmel	f138	Methylated	1	TRUE	20	Med-High	TRUE	5	2
Carmel_ArbMarine	BF	Carmel	f139	DeMethylated	0	FALSE	20	Med-High	TRUE	5	2
Carmel_ArbMarine	BF	Carmel	f140	DeMethylated	0	FALSE	20	Med-High	TRUE	5	2
Carmel_ArbMarine	BF	Carmel	f141	DeMethylated	0	FALSE	20	Med-High	TRUE	5	2
Carmel_ArbMarine	BF	Carmel	f142	Methylated	1	TRUE	20	Med-High	TRUE	5	2
Carmel_ArbMarine	BF	Carmel	f143	DeMethylated	0	FALSE	20	Med-High	TRUE	5	2
Carmel_ArbMarine	BF	Carmel	f144	DeMethylated	0	FALSE	20	Med-High	TRUE	5	2
Carmel_ArbMarine	BF	Carmel	f145	Methylated	1	TRUE	20	Med-High	TRUE	5	2
Carmel_ArbMarine	BF	Carmel	f146	DeMethylated	0	FALSE	20	Med-High	TRUE	5	2
Carmel_ArbMarine	BF	Carmel	f147	DeMethylated	0	FALSE	20	Med-High	TRUE	5	2
Carmel_ArbMarine	BF	Carmel	f148	Methylated	1	TRUE	20	Med-High	TRUE	5	2
Carmel_ArbMarine	BF	Carmel	f149	DeMethylated	0	FALSE	20	Med-High	TRUE	5	2
Carmel_ArbMarine	BF	Carmel	f150	DeMethylated	0	FALSE	20	Med-High	TRUE	5	2
Carmel_ArbMarine	BF	Carmel	f151	DeMethylated	0	FALSE	20	Med-High	TRUE	5	2
Carmel_ArbMarine	BF	Carmel	f152	DeMethylated	0	FALSE	20	Med-High	TRUE	5	2
Carmel_ArbMarine	BF	Carmel	f153	DeMethylated	0	FALSE	20	Med-High	TRUE	5	2
Carmel_ArbMarine	BF	Carmel	f154	DeMethylated	0	FALSE	20	Med-High	TRUE	5	2
Carmel_ArbMarine	BF	Carmel	f155	DeMethylated	0	FALSE	20	Med-High	TRUE	5	2
Carmel_ArbMarine	BF	Carmel	f156	DeMethylated	0	FALSE	20	Med-High	TRUE	5	2
Carmel_ArbMarine	BF	Carmel	f157	DeMethylated	0	FALSE	20	Med-High	TRUE	5	2
Carmel_ArbMarine	BF	Carmel	f158	DeMethylated	0	FALSE	20	Med-High	TRUE	5	2
Carmel_ArbMarine	BF	Carmel	f159	DeMethylated	0	FALSE	20	Med-High	TRUE	5	2
Carmel_ArbMarine	BF	Carmel	f160	DeMethylated	0	FALSE	20	Med-High	TRUE	5	2
Carmel_ArbMarine	BF	Carmel	f161	DeMethylated	0	FALSE	20	Med-High	TRUE	5	2
Carmel_ArbMarine	BF	Carmel	f162	DeMethylated	0	FALSE	20	Med-High	TRUE	5	2
Carmel_ArbMarine	BF	Carmel	f163	DeMethylated	0	FALSE	20	Med-High	TRUE	5	2
Carmel_ArbMarine	BF	Carmel	f164	DeMethylated	0	FALSE	20	Med-High	TRUE	5	2
Carmel_ArbMarine	BF	Carmel	f166	DeMethylated	0	FALSE	20	Med-High	TRUE	5	2
Carmel_ArbMarine	BF	Carmel	f167	Methylated	1	TRUE	20	Med-High	TRUE	5	2
Carmel_ArbMarine	BF	Carmel	f168	DeMethylated	0	FALSE	20	Med-High	TRUE	5	2
Carmel_ArbMarine	BF	Carmel	f169	DeMethylated	0	FALSE	20	Med-High	TRUE	5	2
Carmel_ArbMarine	BF	Carmel	f170	Methylated	1	TRUE	20	Med-High	TRUE	5	2
Carmel_ArbMarine	BF	Carmel	f172	Methylated	1	TRUE	20	Med-High	TRUE	5	2
Carmel_ArbMarine	BF	Carmel	f173	DeMethylated	0	FALSE	20	Med-High	TRUE	5	2
Carmel_ArbMarine	BF	Carmel	f176	DeMethylated	0	FALSE	20	Med-High	TRUE	5	2
Carmel_ArbMarine	BF	Carmel	f177	DeMethylated	0	FALSE	20	Med-High	TRUE	5	2
Carmel_ArbMarine	BF	Carmel	f178	DeMethylated	0	FALSE	20	Med-High	TRUE	5	2
Carmel_ArbMarine	BF	Carmel	f179	DeMethylated	0	FALSE	20	Med-High	TRUE	5	2
Carmel_ArbMarine	BF	Carmel	f180	DeMethylated	0	FALSE	20	Med-High	TRUE	5	2
Carmel_ArbMarine	BF	Carmel	f181	DeMethylated	0	FALSE	20	Med-High	TRUE	5	2
Carmel_ArbMarine	BF	Carmel	f182	Methylated	1	TRUE	20	Med-High	TRUE	5	2
Carmel_ArbMarine	BF	Carmel	f183	DeMethylated	0	FALSE	20	Med-High	TRUE	5	2
Carmel_ArbMarine	BF	Carmel	f184	Methylated	1	TRUE	20	Med-High	TRUE	5	2
Carmel_ArbMarine	BF	Carmel	f185	Methylated	1	TRUE	20	Med-High	TRUE	5	2
Carmel_ArbMarine	BF	Carmel	f186	DeMethylated	0	FALSE	20	Med-High	TRUE	5	2
Carmel_ArbMarine	BF	Carmel	f187	DeMethylated	0	FALSE	20	Med-High	TRUE	5	2
Carmel_ArbMarine	BF	Carmel	f188	DeMethylated	0	FALSE	20	Med-High	TRUE	5	2
Carmel_ArbMarine	BF	Carmel	f189	DeMethylated	0	FALSE	20	Med-High	TRUE	5	2
Carmel_ArbMarine	BF	Carmel	f190	Methylated	1	TRUE	20	Med-High	TRUE	5	2
Carmel_ArbMarine	BF	Carmel	f191	Methylated	1	TRUE	20	Med-High	TRUE	5	2
Carmel_ArbMarine	BF	Carmel	f192	Methylated	1	TRUE	20	Med-High	TRUE	5	2
Carmel_ArbMarine	BF	Carmel	f193	Methylated	1	TRUE	20	Med-High	TRUE	5	2
Carmel_ArbMarine	BF	Carmel	f195	DeMethylated	0	FALSE	20	Med-High	TRUE	5	2
Carmel_ArbMarine	BF	Carmel	f196	Methylated	1	TRUE	20	Med-High	TRUE	5	2
Carmel_ArbMarine	BF	Carmel	f197	DeMethylated	0	FALSE	20	Med-High	TRUE	5	2
Carmel_ArbMarine	BF	Carmel	f199	DeMethylated	0	FALSE	20	Med-High	TRUE	5	2
Carmel_ArbMarine	BF	Carmel	f200	DeMethylated	0	FALSE	20	Med-High	TRUE	5	2
Carmel_ArbMarine	BF	Carmel	f201	Methylated	1	TRUE	20	Med-High	TRUE	5	2
Carmel_ArbMarine	BF	Carmel	f202	DeMethylated	0	FALSE	20	Med-High	TRUE	5	2
Carmel_ArbMarine	BF	Carmel	f203	Methylated	1	TRUE	20	Med-High	TRUE	5	2
Carmel_ArbMarine	BF	Carmel	f205	Methylated	1	TRUE	20	Med-High	TRUE	5	2
Carmel_ArbMarine	BF	Carmel	f206	DeMethylated	0	FALSE	20	Med-High	TRUE	5	2
Carmel_ArbMarine	BF	Carmel	f207	DeMethylated	0	FALSE	20	Med-High	TRUE	5	2
Carmel_ArbMarine	BF	Carmel	f208	Methylated	1	TRUE	20	Med-High	TRUE	5	2
Carmel_ArbMarine	BF	Carmel	f209	Methylated	1	TRUE	20	Med-High	TRUE	5	2
Carmel_ArbMarine	BF	Carmel	f210	DeMethylated	0	FALSE	20	Med-High	TRUE	5	2
Carmel_ArbMarine	BF	Carmel	f211	Methylated	1	TRUE	20	Med-High	TRUE	5	2
Carmel_ArbMarine	BF	Carmel	f212	Methylated	1	TRUE	20	Med-High	TRUE	5	2
Carmel_ArbMarine	BF	Carmel	f213	DeMethylated	0	FALSE	20	Med-High	TRUE	5	2
Carmel_ArbMarine	BF	Carmel	f214	DeMethylated	0	FALSE	20	Med-High	TRUE	5	2
Carmel_ArbMarine	BF	Carmel	g3	Methylated	1	TRUE	20	Med-High	TRUE	5	2
Carmel_ArbMarine	BF	Carmel	g4	Methylated	1	TRUE	20	Med-High	TRUE	5	2
Carmel_ArbMarine	BF	Carmel	g5	DeMethylated	0	FALSE	20	Med-High	TRUE	5	2
Carmel_ArbMarine	BF	Carmel	g6	Methylated	1	TRUE	20	Med-High	TRUE	5	2
Carmel_ArbMarine	BF	Carmel	g7	Methylated	1	TRUE	20	Med-High	TRUE	5	2
Carmel_ArbMarine	BF	Carmel	g8	Methylated	1	TRUE	20	Med-High	TRUE	5	2
Carmel_ArbMarine	BF	Carmel	g9	Methylated	1	TRUE	20	Med-High	TRUE	5	2
Carmel_ArbMarine	BF	Carmel	g10	Methylated	1	TRUE	20	Med-High	TRUE	5	2
Carmel_ArbMarine	BF	Carmel	g11	Methylated	1	TRUE	20	Med-High	TRUE	5	2
Carmel_ArbMarine	BF	Carmel	g12	DeMethylated	0	FALSE	20	Med-High	TRUE	5	2
Carmel_ArbMarine	BF	Carmel	g13	DeMethylated	0	FALSE	20	Med-High	TRUE	5	2
Carmel_ArbMarine	BF	Carmel	g14	Methylated	1	TRUE	20	Med-High	TRUE	5	2
Carmel_ArbMarine	BF	Carmel	g15	Methylated	1	TRUE	20	Med-High	TRUE	5	2
Carmel_ArbMarine	BF	Carmel	g16	DeMethylated	0	FALSE	20	Med-High	TRUE	5	2
Carmel_ArbMarine	BF	Carmel	g18	DeMethylated	0	FALSE	20	Med-High	TRUE	5	2
Carmel_ArbMarine	BF	Carmel	g19	Methylated	1	TRUE	20	Med-High	TRUE	5	2
Carmel_ArbMarine	BF	Carmel	g20	Methylated	1	TRUE	20	Med-High	TRUE	5	2
Carmel_ArbMarine	BF	Carmel	g21	Methylated	1	TRUE	20	Med-High	TRUE	5	2
Carmel_ArbMarine	BF	Carmel	g23	Methylated	1	TRUE	20	Med-High	TRUE	5	2
Carmel_ArbMarine	BF	Carmel	g24	DeMethylated	0	FALSE	20	Med-High	TRUE	5	2
Carmel_ArbMarine	BF	Carmel	g25	DeMethylated	0	FALSE	20	Med-High	TRUE	5	2
Carmel_ArbMarine	BF	Carmel	g26	DeMethylated	0	FALSE	20	Med-High	TRUE	5	2
Carmel_ArbMarine	BF	Carmel	g27	Methylated	1	TRUE	20	Med-High	TRUE	5	2
Carmel_ArbMarine	BF	Carmel	g28	DeMethylated	0	FALSE	20	Med-High	TRUE	5	2
Carmel_ArbMarine	BF	Carmel	g29	DeMethylated	0	FALSE	20	Med-High	TRUE	5	2
Carmel_ArbMarine	BF	Carmel	g30	Methylated	1	TRUE	20	Med-High	TRUE	5	2
Carmel_ArbMarine	BF	Carmel	g31	DeMethylated	0	FALSE	20	Med-High	TRUE	5	2
Carmel_ArbMarine	BF	Carmel	g32	DeMethylated	0	FALSE	20	Med-High	TRUE	5	2
Carmel_ArbMarine	BF	Carmel	g33	DeMethylated	0	FALSE	20	Med-High	TRUE	5	2
Carmel_ArbMarine	BF	Carmel	g34	DeMethylated	0	FALSE	20	Med-High	TRUE	5	2
Carmel_ArbMarine	BF	Carmel	g35	DeMethylated	0	FALSE	20	Med-High	TRUE	5	2
Carmel_ArbMarine	BF	Carmel	g36	Methylated	1	TRUE	20	Med-High	TRUE	5	2
Carmel_ArbMarine	BF	Carmel	g37	Methylated	1	TRUE	20	Med-High	TRUE	5	2
Carmel_ArbMarine	BF	Carmel	g38	DeMethylated	0	FALSE	20	Med-High	TRUE	5	2
Carmel_ArbMarine	BF	Carmel	g39	DeMethylated	0	FALSE	20	Med-High	TRUE	5	2
Carmel_ArbMarine	BF	Carmel	g40	DeMethylated	0	FALSE	20	Med-High	TRUE	5	2
Carmel_ArbMarine	BF	Carmel	g41	DeMethylated	0	FALSE	20	Med-High	TRUE	5	2
Carmel_ArbMarine	BF	Carmel	g42	DeMethylated	0	FALSE	20	Med-High	TRUE	5	2
Carmel_ArbMarine	BF	Carmel	g43	DeMethylated	0	FALSE	20	Med-High	TRUE	5	2
Carmel_ArbMarine	BF	Carmel	g44	DeMethylated	0	FALSE	20	Med-High	TRUE	5	2
Carmel_ArbMarine	BF	Carmel	g45	Methylated	1	TRUE	20	Med-High	TRUE	5	2
Carmel_ArbMarine	BF	Carmel	g46	Methylated	1	TRUE	20	Med-High	TRUE	5	2
Carmel_ArbMarine	BF	Carmel	g47	DeMethylated	0	FALSE	20	Med-High	TRUE	5	2
Carmel_ArbMarine	BF	Carmel	g48	DeMethylated	0	FALSE	20	Med-High	TRUE	5	2
Carmel_ArbMarine	BF	Carmel	g49	Methylated	1	TRUE	20	Med-High	TRUE	5	2
Carmel_ArbMarine	BF	Carmel	g50	DeMethylated	0	FALSE	20	Med-High	TRUE	5	2
Carmel_ArbMarine	BF	Carmel	g51	DeMethylated	0	FALSE	20	Med-High	TRUE	5	2
Carmel_ArbMarine	BF	Carmel	g52	DeMethylated	0	FALSE	20	Med-High	TRUE	5	2
Carmel_ArbMarine	BF	Carmel	g53	DeMethylated	0	FALSE	20	Med-High	TRUE	5	2
Carmel_ArbMarine	BF	Carmel	g54	DeMethylated	0	FALSE	20	Med-High	TRUE	5	2
Carmel_ArbMarine	BF	Carmel	g55	DeMethylated	0	FALSE	20	Med-High	TRUE	5	2
Carmel_ArbMarine	BF	Carmel	g56	DeMethylated	0	FALSE	20	Med-High	TRUE	5	2
Carmel_ArbMarine	BF	Carmel	g57	Methylated	1	TRUE	20	Med-High	TRUE	5	2
Carmel_ArbMarine	BF	Carmel	g58	DeMethylated	0	FALSE	20	Med-High	TRUE	5	2
Carmel_ArbMarine	BF	Carmel	g59	Methylated	1	TRUE	20	Med-High	TRUE	5	2
Carmel_ArbMarine	BF	Carmel	g60	Methylated	1	TRUE	20	Med-High	TRUE	5	2
Carmel_ArbMarine	BF	Carmel	g61	DeMethylated	0	FALSE	20	Med-High	TRUE	5	2
Carmel_ArbMarine	BF	Carmel	g62	Methylated	1	TRUE	20	Med-High	TRUE	5	2
Carmel_ArbMarine	BF	Carmel	g63	DeMethylated	0	FALSE	20	Med-High	TRUE	5	2
Carmel_ArbMarine	BF	Carmel	g65	DeMethylated	0	FALSE	20	Med-High	TRUE	5	2
Carmel_ArbMarine	BF	Carmel	g66	Methylated	1	TRUE	20	Med-High	TRUE	5	2
Carmel_ArbMarine	BF	Carmel	g67	DeMethylated	0	FALSE	20	Med-High	TRUE	5	2
Carmel_ArbMarine	BF	Carmel	g68	DeMethylated	0	FALSE	20	Med-High	TRUE	5	2
Carmel_ArbMarine	BF	Carmel	g69	DeMethylated	0	FALSE	20	Med-High	TRUE	5	2
Carmel_ArbMarine	BF	Carmel	g70	DeMethylated	0	FALSE	20	Med-High	TRUE	5	2
Carmel_ArbMarine	BF	Carmel	g71	DeMethylated	0	FALSE	20	Med-High	TRUE	5	2
Carmel_ArbMarine	BF	Carmel	g72	DeMethylated	0	FALSE	20	Med-High	TRUE	5	2
Carmel_ArbMarine	BF	Carmel	g73	DeMethylated	0	FALSE	20	Med-High	TRUE	5	2
Carmel_ArbMarine	BF	Carmel	g75	DeMethylated	0	FALSE	20	Med-High	TRUE	5	2
Carmel_ArbMarine	BF	Carmel	g76	DeMethylated	0	FALSE	20	Med-High	TRUE	5	2
Carmel_ArbMarine	BF	Carmel	g77	DeMethylated	0	FALSE	20	Med-High	TRUE	5	2
Carmel_ArbMarine	BF	Carmel	g78	DeMethylated	0	FALSE	20	Med-High	TRUE	5	2
Carmel_ArbMarine	BF	Carmel	g79	Methylated	1	TRUE	20	Med-High	TRUE	5	2
Carmel_ArbMarine	BF	Carmel	g80	Methylated	1	TRUE	20	Med-High	TRUE	5	2
Carmel_ArbMarine	BF	Carmel	g81	DeMethylated	0	FALSE	20	Med-High	TRUE	5	2
Carmel_ArbMarine	BF	Carmel	g82	DeMethylated	0	FALSE	20	Med-High	TRUE	5	2
Carmel_ArbMarine	BF	Carmel	g83	DeMethylated	0	FALSE	20	Med-High	TRUE	5	2
Carmel_ArbMarine	BF	Carmel	g84	DeMethylated	0	FALSE	20	Med-High	TRUE	5	2
Carmel_ArbMarine	BF	Carmel	g85	DeMethylated	0	FALSE	20	Med-High	TRUE	5	2
Carmel_ArbMarine	BF	Carmel	g86	DeMethylated	0	FALSE	20	Med-High	TRUE	5	2
Carmel_ArbMarine	BF	Carmel	g87	DeMethylated	0	FALSE	20	Med-High	TRUE	5	2
Carmel_ArbMarine	BF	Carmel	g88	Methylated	1	TRUE	20	Med-High	TRUE	5	2
Carmel_ArbMarine	BF	Carmel	g89	DeMethylated	0	FALSE	20	Med-High	TRUE	5	2
Carmel_ArbMarine	BF	Carmel	g90	DeMethylated	0	FALSE	20	Med-High	TRUE	5	2
Carmel_ArbMarine	BF	Carmel	g91	Methylated	1	TRUE	20	Med-High	TRUE	5	2
Carmel_ArbMarine	BF	Carmel	g92	Methylated	1	TRUE	20	Med-High	TRUE	5	2
Carmel_ArbMarine	BF	Carmel	g93	DeMethylated	0	FALSE	20	Med-High	TRUE	5	2
Carmel_ArbMarine	BF	Carmel	g94	DeMethylated	0	FALSE	20	Med-High	TRUE	5	2
Carmel_ArbMarine	BF	Carmel	g95	Methylated	1	TRUE	20	Med-High	TRUE	5	2
Carmel_ArbMarine	BF	Carmel	g96	Methylated	1	TRUE	20	Med-High	TRUE	5	2
Carmel_ArbMarine	BF	Carmel	g97	DeMethylated	0	FALSE	20	Med-High	TRUE	5	2
Carmel_ArbMarine	BF	Carmel	g98	Methylated	1	TRUE	20	Med-High	TRUE	5	2
Carmel_ArbMarine	BF	Carmel	g100	DeMethylated	0	FALSE	20	Med-High	TRUE	5	2
Carmel_ArbMarine	BF	Carmel	g101	Methylated	1	TRUE	20	Med-High	TRUE	5	2
Carmel_ArbMarine	BF	Carmel	g102	DeMethylated	0	FALSE	20	Med-High	TRUE	5	2
Carmel_ArbMarine	BF	Carmel	g103	Methylated	1	TRUE	20	Med-High	TRUE	5	2
Carmel_ArbMarine	BF	Carmel	g104	DeMethylated	0	FALSE	20	Med-High	TRUE	5	2
Carmel_ArbMarine	BF	Carmel	g105	Methylated	1	TRUE	20	Med-High	TRUE	5	2
Carmel_ArbMarine	BF	Carmel	g106	DeMethylated	0	FALSE	20	Med-High	TRUE	5	2
Carmel_ArbMarine	BF	Carmel	g107	DeMethylated	0	FALSE	20	Med-High	TRUE	5	2
Carmel_ArbMarine	BF	Carmel	g108	DeMethylated	0	FALSE	20	Med-High	TRUE	5	2
Carmel_ArbMarine	BF	Carmel	g109	DeMethylated	0	FALSE	20	Med-High	TRUE	5	2
Carmel_ArbMarine	BF	Carmel	g110	Methylated	1	TRUE	20	Med-High	TRUE	5	2
Carmel_ArbMarine	BF	Carmel	g112	Methylated	1	TRUE	20	Med-High	TRUE	5	2
Carmel_ArbMarine	BF	Carmel	g113	Methylated	1	TRUE	20	Med-High	TRUE	5	2
Carmel_ArbMarine	BF	Carmel	g114	Methylated	1	TRUE	20	Med-High	TRUE	5	2
Carmel_ArbMarine	BF	Carmel	g115	DeMethylated	0	FALSE	20	Med-High	TRUE	5	2
Carmel_ArbMarine	BF	Carmel	g116	Methylated	1	TRUE	20	Med-High	TRUE	5	2
Carmel_ArbMarine	BF	Carmel	g117	DeMethylated	0	FALSE	20	Med-High	TRUE	5	2
Carmel_ArbMarine	BF	Carmel	g118	DeMethylated	0	FALSE	20	Med-High	TRUE	5	2
Carmel_ArbMarine	BF	Carmel	g119	DeMethylated	0	FALSE	20	Med-High	TRUE	5	2
Carmel_ArbMarine	BF	Carmel	g120	DeMethylated	0	FALSE	20	Med-High	TRUE	5	2
Carmel_ArbMarine	BF	Carmel	g121	DeMethylated	0	FALSE	20	Med-High	TRUE	5	2
Carmel_ArbMarine	BF	Carmel	g122	DeMethylated	0	FALSE	20	Med-High	TRUE	5	2
Carmel_ArbMarine	BF	Carmel	g123	DeMethylated	0	FALSE	20	Med-High	TRUE	5	2
Carmel_ArbMarine	BF	Carmel	g124	DeMethylated	0	FALSE	20	Med-High	TRUE	5	2
Carmel_ArbMarine	BF	Carmel	g125	DeMethylated	0	FALSE	20	Med-High	TRUE	5	2
Carmel_ArbMarine	BF	Carmel	g126	DeMethylated	0	FALSE	20	Med-High	TRUE	5	2
Carmel_ArbMarine	BF	Carmel	g127	DeMethylated	0	FALSE	20	Med-High	TRUE	5	2
Carmel_ArbMarine	BF	Carmel	g128	DeMethylated	0	FALSE	20	Med-High	TRUE	5	2
Carmel_ArbMarine	BF	Carmel	g129	Methylated	1	TRUE	20	Med-High	TRUE	5	2
Carmel_ArbMarine	BF	Carmel	g130	DeMethylated	0	FALSE	20	Med-High	TRUE	5	2
Carmel_ArbMarine	BF	Carmel	g131	DeMethylated	0	FALSE	20	Med-High	TRUE	5	2
Carmel_ArbMarine	BF	Carmel	g132	Methylated	1	TRUE	20	Med-High	TRUE	5	2
Carmel_ArbMarine	BF	Carmel	g133	DeMethylated	0	FALSE	20	Med-High	TRUE	5	2
Carmel_ArbMarine	BF	Carmel	h1	Methylated	1	TRUE	20	Med-High	TRUE	5	2
Carmel_ArbMarine	BF	Carmel	h3	Methylated	1	TRUE	20	Med-High	TRUE	5	2
Carmel_ArbMarine	BF	Carmel	h4	DeMethylated	0	FALSE	20	Med-High	TRUE	5	2
Carmel_ArbMarine	BF	Carmel	h5	Methylated	1	TRUE	20	Med-High	TRUE	5	2
Carmel_ArbMarine	BF	Carmel	h6	DeMethylated	0	FALSE	20	Med-High	TRUE	5	2
Carmel_ArbMarine	BF	Carmel	h7	Methylated	1	TRUE	20	Med-High	TRUE	5	2
Carmel_ArbMarine	BF	Carmel	h8	Methylated	1	TRUE	20	Med-High	TRUE	5	2
Carmel_ArbMarine	BF	Carmel	h9	Methylated	1	TRUE	20	Med-High	TRUE	5	2
Carmel_ArbMarine	BF	Carmel	h10	Methylated	1	TRUE	20	Med-High	TRUE	5	2
Carmel_ArbMarine	BF	Carmel	h11	DeMethylated	0	FALSE	20	Med-High	TRUE	5	2
Carmel_ArbMarine	BF	Carmel	h12	Methylated	1	TRUE	20	Med-High	TRUE	5	2
Carmel_ArbMarine	BF	Carmel	h13	Methylated	1	TRUE	20	Med-High	TRUE	5	2
Carmel_ArbMarine	BF	Carmel	h14	Methylated	1	TRUE	20	Med-High	TRUE	5	2
Carmel_ArbMarine	BF	Carmel	h15	DeMethylated	0	FALSE	20	Med-High	TRUE	5	2
Carmel_ArbMarine	BF	Carmel	h16	Methylated	1	TRUE	20	Med-High	TRUE	5	2
Carmel_ArbMarine	BF	Carmel	h17	Methylated	1	TRUE	20	Med-High	TRUE	5	2
Carmel_ArbMarine	BF	Carmel	h18	Methylated	1	TRUE	20	Med-High	TRUE	5	2
Carmel_ArbMarine	BF	Carmel	h19	DeMethylated	0	FALSE	20	Med-High	TRUE	5	2
Carmel_ArbMarine	BF	Carmel	h20	Methylated	1	TRUE	20	Med-High	TRUE	5	2
Carmel_ArbMarine	BF	Carmel	h21	DeMethylated	0	FALSE	20	Med-High	TRUE	5	2
Carmel_ArbMarine	BF	Carmel	h22	DeMethylated	0	FALSE	20	Med-High	TRUE	5	2
Carmel_ArbMarine	BF	Carmel	h23	Methylated	1	TRUE	20	Med-High	TRUE	5	2
Carmel_ArbMarine	BF	Carmel	h24	DeMethylated	0	FALSE	20	Med-High	TRUE	5	2
Carmel_ArbMarine	BF	Carmel	h25	DeMethylated	0	FALSE	20	Med-High	TRUE	5	2
Carmel_ArbMarine	BF	Carmel	h26	DeMethylated	0	FALSE	20	Med-High	TRUE	5	2
Carmel_ArbMarine	BF	Carmel	h27	DeMethylated	0	FALSE	20	Med-High	TRUE	5	2
Carmel_ArbMarine	BF	Carmel	h28	DeMethylated	0	FALSE	20	Med-High	TRUE	5	2
Carmel_ArbMarine	BF	Carmel	h29	Methylated	1	TRUE	20	Med-High	TRUE	5	2
Carmel_ArbMarine	BF	Carmel	h30	DeMethylated	0	FALSE	20	Med-High	TRUE	5	2
Carmel_ArbMarine	BF	Carmel	h31	Methylated	1	TRUE	20	Med-High	TRUE	5	2
Carmel_ArbMarine	BF	Carmel	h32	DeMethylated	0	FALSE	20	Med-High	TRUE	5	2
Carmel_ArbMarine	BF	Carmel	h33	DeMethylated	0	FALSE	20	Med-High	TRUE	5	2
Carmel_ArbMarine	BF	Carmel	h34	Methylated	1	TRUE	20	Med-High	TRUE	5	2
Carmel_ArbMarine	BF	Carmel	h35	DeMethylated	0	FALSE	20	Med-High	TRUE	5	2
Carmel_ArbMarine	BF	Carmel	h37	DeMethylated	0	FALSE	20	Med-High	TRUE	5	2
Carmel_ArbMarine	BF	Carmel	h38	Methylated	1	TRUE	20	Med-High	TRUE	5	2
Carmel_ArbMarine	BF	Carmel	h39	DeMethylated	0	FALSE	20	Med-High	TRUE	5	2
Carmel_ArbMarine	BF	Carmel	h40	DeMethylated	0	FALSE	20	Med-High	TRUE	5	2
Carmel_ArbMarine	BF	Carmel	h41	Methylated	1	TRUE	20	Med-High	TRUE	5	2
Carmel_ArbMarine	BF	Carmel	h42	Methylated	1	TRUE	20	Med-High	TRUE	5	2
Carmel_ArbMarine	BF	Carmel	h43	Methylated	1	TRUE	20	Med-High	TRUE	5	2
Carmel_ArbMarine	BF	Carmel	h44	DeMethylated	0	FALSE	20	Med-High	TRUE	5	2
Carmel_ArbMarine	BF	Carmel	h46	Methylated	1	TRUE	20	Med-High	TRUE	5	2
Carmel_ArbMarine	BF	Carmel	h47	DeMethylated	0	FALSE	20	Med-High	TRUE	5	2
Carmel_ArbMarine	BF	Carmel	h48	DeMethylated	0	FALSE	20	Med-High	TRUE	5	2
Carmel_ArbMarine	BF	Carmel	h49	Methylated	1	TRUE	20	Med-High	TRUE	5	2
Carmel_ArbMarine	BF	Carmel	h50	DeMethylated	0	FALSE	20	Med-High	TRUE	5	2
Carmel_ArbMarine	BF	Carmel	h51	Methylated	1	TRUE	20	Med-High	TRUE	5	2
Carmel_ArbMarine	BF	Carmel	h52	Methylated	1	TRUE	20	Med-High	TRUE	5	2
Carmel_ArbMarine	BF	Carmel	h53	DeMethylated	0	FALSE	20	Med-High	TRUE	5	2
Carmel_ArbMarine	BF	Carmel	h54	DeMethylated	0	FALSE	20	Med-High	TRUE	5	2
Carmel_ArbMarine	BF	Carmel	h55	DeMethylated	0	FALSE	20	Med-High	TRUE	5	2
Carmel_ArbMarine	BF	Carmel	h56	DeMethylated	0	FALSE	20	Med-High	TRUE	5	2
Carmel_ArbMarine	BF	Carmel	h57	Methylated	1	TRUE	20	Med-High	TRUE	5	2
Carmel_ArbMarine	BF	Carmel	h58	Methylated	1	TRUE	20	Med-High	TRUE	5	2
Carmel_ArbMarine	BF	Carmel	h59	DeMethylated	0	FALSE	20	Med-High	TRUE	5	2
Carmel_ArbMarine	BF	Carmel	h60	Methylated	1	TRUE	20	Med-High	TRUE	5	2
Carmel_ArbMarine	BF	Carmel	h61	DeMethylated	0	FALSE	20	Med-High	TRUE	5	2
Carmel_ArbMarine	BF	Carmel	h62	DeMethylated	0	FALSE	20	Med-High	TRUE	5	2
Carmel_ArbMarine	BF	Carmel	h63	DeMethylated	0	FALSE	20	Med-High	TRUE	5	2
Carmel_ArbMarine	BF	Carmel	h64	DeMethylated	0	FALSE	20	Med-High	TRUE	5	2
Carmel_ArbMarine	BF	Carmel	h65	DeMethylated	0	FALSE	20	Med-High	TRUE	5	2
Carmel_ArbMarine	BF	Carmel	h66	DeMethylated	0	FALSE	20	Med-High	TRUE	5	2
Carmel_ArbMarine	BF	Carmel	h67	DeMethylated	0	FALSE	20	Med-High	TRUE	5	2
Carmel_ArbMarine	BF	Carmel	h68	Methylated	1	TRUE	20	Med-High	TRUE	5	2
Carmel_ArbMarine	BF	Carmel	h69	DeMethylated	0	FALSE	20	Med-High	TRUE	5	2
Carmel_ArbMarine	BF	Carmel	h70	DeMethylated	0	FALSE	20	Med-High	TRUE	5	2
Carmel_ArbMarine	BF	Carmel	h71	DeMethylated	0	FALSE	20	Med-High	TRUE	5	2
Carmel_ArbMarine	BF	Carmel	h72	Methylated	1	TRUE	20	Med-High	TRUE	5	2
Carmel_ArbMarine	BF	Carmel	h73	Methylated	1	TRUE	20	Med-High	TRUE	5	2
Carmel_ArbMarine	BF	Carmel	h74	DeMethylated	0	FALSE	20	Med-High	TRUE	5	2
Carmel_ArbMarine	BF	Carmel	h75	DeMethylated	0	FALSE	20	Med-High	TRUE	5	2
Carmel_ArbMarine	BF	Carmel	h77	Methylated	1	TRUE	20	Med-High	TRUE	5	2
Carmel_ArbMarine	BF	Carmel	h78	Methylated	1	TRUE	20	Med-High	TRUE	5	2
Carmel_ArbMarine	BF	Carmel	h79	DeMethylated	0	FALSE	20	Med-High	TRUE	5	2
Carmel_ArbMarine	BF	Carmel	h80	Methylated	1	TRUE	20	Med-High	TRUE	5	2
Carmel_ArbMarine	BF	Carmel	h82	DeMethylated	0	FALSE	20	Med-High	TRUE	5	2
Carmel_ArbMarine	BF	Carmel	h83	DeMethylated	0	FALSE	20	Med-High	TRUE	5	2
Carmel_ArbMarine	BF	Carmel	h86	Methylated	1	TRUE	20	Med-High	TRUE	5	2
Carmel_ArbMarine	BF	Carmel	h87	Methylated	1	TRUE	20	Med-High	TRUE	5	2
Carmel_ArbMarine	BF	Carmel	h88	DeMethylated	0	FALSE	20	Med-High	TRUE	5	2
Carmel_ArbMarine	BF	Carmel	h90	Methylated	1	TRUE	20	Med-High	TRUE	5	2
Carmel_ArbMarine	BF	Carmel	h91	Methylated	1	TRUE	20	Med-High	TRUE	5	2
Carmel_ArbMarine	BF	Carmel	h92	DeMethylated	0	FALSE	20	Med-High	TRUE	5	2
Carmel_ArbMarine	BF	Carmel	h93	Methylated	1	TRUE	20	Med-High	TRUE	5	2
Carmel_ArbMarine	BF	Carmel	h94	Methylated	1	TRUE	20	Med-High	TRUE	5	2
Carmel_ArbMarine	BF	Carmel	h95	DeMethylated	0	FALSE	20	Med-High	TRUE	5	2
Carmel_ArbMarine	BF	Carmel	h96	DeMethylated	0	FALSE	20	Med-High	TRUE	5	2
Carmel_ArbMarine	BF	Carmel	h98	Methylated	1	TRUE	20	Med-High	TRUE	5	2
Carmel_ArbMarine	BF	Carmel	h99	DeMethylated	0	FALSE	20	Med-High	TRUE	5	2
Carmel_ArbMarine	BF	Carmel	h100	Methylated	1	TRUE	20	Med-High	TRUE	5	2
Carmel_ArbMarine	BF	Carmel	h102	Methylated	1	TRUE	20	Med-High	TRUE	5	2
Carmel_ArbMarine	BF	Carmel	h103	DeMethylated	0	FALSE	20	Med-High	TRUE	5	2
Carmel_ArbMarine	BF	Carmel	h105	Methylated	1	TRUE	20	Med-High	TRUE	5	2
Carmel_ArbMarine	BF	Carmel	h107	DeMethylated	0	FALSE	20	Med-High	TRUE	5	2
Carmel_ArbMarine	BF	Carmel	h109	DeMethylated	0	FALSE	20	Med-High	TRUE	5	2
Carmel_ArbMarine	BF	Carmel	h110	DeMethylated	0	FALSE	20	Med-High	TRUE	5	2
Carmel_ArbMarine	BF	Carmel	h111	DeMethylated	0	FALSE	20	Med-High	TRUE	5	2
Carmel_ArbMarine	BF	Carmel	h112	Methylated	1	TRUE	20	Med-High	TRUE	5	2
Carmel_ArbMarine	BF	Carmel	h113	Methylated	1	TRUE	20	Med-High	TRUE	5	2
Carmel_ArbMarine	BF	Carmel	h114	Methylated	1	TRUE	20	Med-High	TRUE	5	2
Carmel_ArbMarine	BF	Carmel	h115	DeMethylated	0	FALSE	20	Med-High	TRUE	5	2
Carmel_ArbMarine	BF	Carmel	h116	DeMethylated	0	FALSE	20	Med-High	TRUE	5	2
Carmel_ArbMarine	BF	Carmel	h117	Methylated	1	TRUE	20	Med-High	TRUE	5	2
Carmel_ArbMarine	BF	Carmel	h118	Methylated	1	TRUE	20	Med-High	TRUE	5	2
Carmel_ArbMarine	BF	Carmel	h120	Methylated	1	TRUE	20	Med-High	TRUE	5	2
Carmel_ArbMarine	BF	Carmel	h121	DeMethylated	0	FALSE	20	Med-High	TRUE	5	2
Carmel_ArbMarine	BF	Carmel	i1	Methylated	1	TRUE	20	Med-High	TRUE	5	2
Carmel_ArbMarine	BF	Carmel	i2	Methylated	1	TRUE	20	Med-High	TRUE	5	2
Carmel_ArbMarine	BF	Carmel	i3	Methylated	1	TRUE	20	Med-High	TRUE	5	2
Carmel_ArbMarine	BF	Carmel	i4	DeMethylated	0	FALSE	20	Med-High	TRUE	5	2
Carmel_ArbMarine	BF	Carmel	i5	Methylated	1	TRUE	20	Med-High	TRUE	5	2
Carmel_ArbMarine	BF	Carmel	i6	Methylated	1	TRUE	20	Med-High	TRUE	5	2
Carmel_ArbMarine	BF	Carmel	i7	Methylated	1	TRUE	20	Med-High	TRUE	5	2
Carmel_ArbMarine	BF	Carmel	i9	DeMethylated	0	FALSE	20	Med-High	TRUE	5	2
Carmel_ArbMarine	BF	Carmel	i10	Methylated	1	TRUE	20	Med-High	TRUE	5	2
Carmel_ArbMarine	BF	Carmel	i11	DeMethylated	0	FALSE	20	Med-High	TRUE	5	2
Carmel_ArbMarine	BF	Carmel	i12	DeMethylated	0	FALSE	20	Med-High	TRUE	5	2
Carmel_ArbMarine	BF	Carmel	i13	Methylated	1	TRUE	20	Med-High	TRUE	5	2
Carmel_ArbMarine	BF	Carmel	i14	Methylated	1	TRUE	20	Med-High	TRUE	5	2
Carmel_ArbMarine	BF	Carmel	i15	Methylated	1	TRUE	20	Med-High	TRUE	5	2
Carmel_ArbMarine	BF	Carmel	i16	Methylated	1	TRUE	20	Med-High	TRUE	5	2
Carmel_ArbMarine	BF	Carmel	i17	Methylated	1	TRUE	20	Med-High	TRUE	5	2
Carmel_ArbMarine	BF	Carmel	i19	Methylated	1	TRUE	20	Med-High	TRUE	5	2
Carmel_ArbMarine	BF	Carmel	i20	Methylated	1	TRUE	20	Med-High	TRUE	5	2
Carmel_ArbMarine	BF	Carmel	i21	DeMethylated	0	FALSE	20	Med-High	TRUE	5	2
Carmel_ArbMarine	BF	Carmel	i22	Methylated	1	TRUE	20	Med-High	TRUE	5	2
Carmel_ArbMarine	BF	Carmel	i23	Methylated	1	TRUE	20	Med-High	TRUE	5	2
Carmel_ArbMarine	BF	Carmel	i24	DeMethylated	0	FALSE	20	Med-High	TRUE	5	2
Carmel_ArbMarine	BF	Carmel	i25	Methylated	1	TRUE	20	Med-High	TRUE	5	2
Carmel_ArbMarine	BF	Carmel	i26	DeMethylated	0	FALSE	20	Med-High	TRUE	5	2
Carmel_ArbMarine	BF	Carmel	i27	Methylated	1	TRUE	20	Med-High	TRUE	5	2
Carmel_ArbMarine	BF	Carmel	i28	Methylated	1	TRUE	20	Med-High	TRUE	5	2
Carmel_ArbMarine	BF	Carmel	i29	Methylated	1	TRUE	20	Med-High	TRUE	5	2
Carmel_ArbMarine	BF	Carmel	i30	Methylated	1	TRUE	20	Med-High	TRUE	5	2
Carmel_ArbMarine	BF	Carmel	i31	DeMethylated	0	FALSE	20	Med-High	TRUE	5	2
Carmel_ArbMarine	BF	Carmel	i32	DeMethylated	0	FALSE	20	Med-High	TRUE	5	2
Carmel_ArbMarine	BF	Carmel	i33	DeMethylated	0	FALSE	20	Med-High	TRUE	5	2
Carmel_ArbMarine	BF	Carmel	i34	DeMethylated	0	FALSE	20	Med-High	TRUE	5	2
Carmel_ArbMarine	BF	Carmel	i35	Methylated	1	TRUE	20	Med-High	TRUE	5	2
Carmel_ArbMarine	BF	Carmel	i36	DeMethylated	0	FALSE	20	Med-High	TRUE	5	2
Carmel_ArbMarine	BF	Carmel	i37	DeMethylated	0	FALSE	20	Med-High	TRUE	5	2
Carmel_ArbMarine	BF	Carmel	i38	DeMethylated	0	FALSE	20	Med-High	TRUE	5	2
Carmel_ArbMarine	BF	Carmel	i39	DeMethylated	0	FALSE	20	Med-High	TRUE	5	2
Carmel_ArbMarine	BF	Carmel	i40	DeMethylated	0	FALSE	20	Med-High	TRUE	5	2
Carmel_ArbMarine	BF	Carmel	i41	DeMethylated	0	FALSE	20	Med-High	TRUE	5	2
Carmel_ArbMarine	BF	Carmel	i42	DeMethylated	0	FALSE	20	Med-High	TRUE	5	2
Carmel_ArbMarine	BF	Carmel	i43	DeMethylated	0	FALSE	20	Med-High	TRUE	5	2
Carmel_ArbMarine	BF	Carmel	i44	DeMethylated	0	FALSE	20	Med-High	TRUE	5	2
Carmel_ArbMarine	BF	Carmel	i45	DeMethylated	0	FALSE	20	Med-High	TRUE	5	2
Carmel_ArbMarine	BF	Carmel	i46	Methylated	1	TRUE	20	Med-High	TRUE	5	2
Carmel_ArbMarine	BF	Carmel	i47	Methylated	1	TRUE	20	Med-High	TRUE	5	2
Carmel_ArbMarine	BF	Carmel	i48	DeMethylated	0	FALSE	20	Med-High	TRUE	5	2
Carmel_ArbMarine	BF	Carmel	i49	Methylated	1	TRUE	20	Med-High	TRUE	5	2
Carmel_ArbMarine	BF	Carmel	i50	DeMethylated	0	FALSE	20	Med-High	TRUE	5	2
Carmel_ArbMarine	BF	Carmel	i51	Methylated	1	TRUE	20	Med-High	TRUE	5	2
Carmel_ArbMarine	BF	Carmel	i52	DeMethylated	0	FALSE	20	Med-High	TRUE	5	2
Carmel_ArbMarine	BF	Carmel	i53	DeMethylated	0	FALSE	20	Med-High	TRUE	5	2
Carmel_ArbMarine	BF	Carmel	i54	DeMethylated	0	FALSE	20	Med-High	TRUE	5	2
Carmel_ArbMarine	BF	Carmel	i55	Methylated	1	TRUE	20	Med-High	TRUE	5	2
Carmel_ArbMarine	BF	Carmel	i56	DeMethylated	0	FALSE	20	Med-High	TRUE	5	2
Carmel_ArbMarine	BF	Carmel	i57	DeMethylated	0	FALSE	20	Med-High	TRUE	5	2
Carmel_ArbMarine	BF	Carmel	i58	DeMethylated	0	FALSE	20	Med-High	TRUE	5	2
Carmel_ArbMarine	BF	Carmel	i59	DeMethylated	0	FALSE	20	Med-High	TRUE	5	2
Carmel_ArbMarine	BF	Carmel	i60	DeMethylated	0	FALSE	20	Med-High	TRUE	5	2
Carmel_ArbMarine	BF	Carmel	i61	DeMethylated	0	FALSE	20	Med-High	TRUE	5	2
Carmel_ArbMarine	BF	Carmel	i62	DeMethylated	0	FALSE	20	Med-High	TRUE	5	2
Carmel_ArbMarine	BF	Carmel	i63	DeMethylated	0	FALSE	20	Med-High	TRUE	5	2
Carmel_ArbMarine	BF	Carmel	i64	Methylated	1	TRUE	20	Med-High	TRUE	5	2
Carmel_ArbMarine	BF	Carmel	i65	DeMethylated	0	FALSE	20	Med-High	TRUE	5	2
Carmel_ArbMarine	BF	Carmel	i66	Methylated	1	TRUE	20	Med-High	TRUE	5	2
Carmel_ArbMarine	BF	Carmel	i67	DeMethylated	0	FALSE	20	Med-High	TRUE	5	2
Carmel_ArbMarine	BF	Carmel	i68	Methylated	1	TRUE	20	Med-High	TRUE	5	2
Carmel_ArbMarine	BF	Carmel	i69	DeMethylated	0	FALSE	20	Med-High	TRUE	5	2
Carmel_ArbMarine	BF	Carmel	i70	DeMethylated	0	FALSE	20	Med-High	TRUE	5	2
Carmel_ArbMarine	BF	Carmel	i71	DeMethylated	0	FALSE	20	Med-High	TRUE	5	2
Carmel_ArbMarine	BF	Carmel	i72	DeMethylated	0	FALSE	20	Med-High	TRUE	5	2
Carmel_ArbMarine	BF	Carmel	i73	Methylated	1	TRUE	20	Med-High	TRUE	5	2
Carmel_ArbMarine	BF	Carmel	i74	DeMethylated	0	FALSE	20	Med-High	TRUE	5	2
Carmel_ArbMarine	BF	Carmel	i75	Methylated	1	TRUE	20	Med-High	TRUE	5	2
Carmel_ArbMarine	BF	Carmel	i76	DeMethylated	0	FALSE	20	Med-High	TRUE	5	2
Carmel_ArbMarine	BF	Carmel	i77	DeMethylated	0	FALSE	20	Med-High	TRUE	5	2
Carmel_ArbMarine	BF	Carmel	i78	Methylated	1	TRUE	20	Med-High	TRUE	5	2
Carmel_ArbMarine	BF	Carmel	i79	DeMethylated	0	FALSE	20	Med-High	TRUE	5	2
Carmel_ArbMarine	BF	Carmel	i80	DeMethylated	0	FALSE	20	Med-High	TRUE	5	2
Carmel_ArbMarine	BF	Carmel	i81	DeMethylated	0	FALSE	20	Med-High	TRUE	5	2
Carmel_ArbMarine	BF	Carmel	i82	DeMethylated	0	FALSE	20	Med-High	TRUE	5	2
Carmel_ArbMarine	BF	Carmel	i83	DeMethylated	0	FALSE	20	Med-High	TRUE	5	2
Carmel_ArbMarine	BF	Carmel	i84	DeMethylated	0	FALSE	20	Med-High	TRUE	5	2
Carmel_ArbMarine	BF	Carmel	i85	DeMethylated	0	FALSE	20	Med-High	TRUE	5	2
Carmel_ArbMarine	BF	Carmel	i86	DeMethylated	0	FALSE	20	Med-High	TRUE	5	2
Carmel_ArbMarine	BF	Carmel	i87	DeMethylated	0	FALSE	20	Med-High	TRUE	5	2
Carmel_ArbMarine	BF	Carmel	i88	Methylated	1	TRUE	20	Med-High	TRUE	5	2
Carmel_ArbMarine	BF	Carmel	i89	DeMethylated	0	FALSE	20	Med-High	TRUE	5	2
Carmel_ArbMarine	BF	Carmel	i90	DeMethylated	0	FALSE	20	Med-High	TRUE	5	2
Carmel_ArbMarine	BF	Carmel	i91	DeMethylated	0	FALSE	20	Med-High	TRUE	5	2
Carmel_ArbMarine	BF	Carmel	i92	DeMethylated	0	FALSE	20	Med-High	TRUE	5	2
Carmel_ArbMarine	BF	Carmel	i93	DeMethylated	0	FALSE	20	Med-High	TRUE	5	2
Carmel_ArbMarine	BF	Carmel	i94	DeMethylated	0	FALSE	20	Med-High	TRUE	5	2
Carmel_ArbMarine	BF	Carmel	i95	DeMethylated	0	FALSE	20	Med-High	TRUE	5	2
Carmel_ArbMarine	BF	Carmel	i96	DeMethylated	0	FALSE	20	Med-High	TRUE	5	2
Carmel_ArbMarine	BF	Carmel	i97	DeMethylated	0	FALSE	20	Med-High	TRUE	5	2
Carmel_ArbMarine	BF	Carmel	i98	DeMethylated	0	FALSE	20	Med-High	TRUE	5	2
Carmel_ArbMarine	BF	Carmel	i99	DeMethylated	0	FALSE	20	Med-High	TRUE	5	2
Carmel_ArbMarine	BF	Carmel	i100	DeMethylated	0	FALSE	20	Med-High	TRUE	5	2
Carmel_ArbMarine	BF	Carmel	i101	DeMethylated	0	FALSE	20	Med-High	TRUE	5	2
Carmel_ArbMarine	BF	Carmel	i102	DeMethylated	0	FALSE	20	Med-High	TRUE	5	2
Carmel_ArbMarine	BF	Carmel	i103	Methylated	1	TRUE	20	Med-High	TRUE	5	2
Carmel_ArbMarine	BF	Carmel	i104	DeMethylated	0	FALSE	20	Med-High	TRUE	5	2
Carmel_ArbMarine	BF	Carmel	i105	DeMethylated	0	FALSE	20	Med-High	TRUE	5	2
Carmel_ArbMarine	BF	Carmel	i106	DeMethylated	0	FALSE	20	Med-High	TRUE	5	2
Carmel_ArbMarine	BF	Carmel	i107	DeMethylated	0	FALSE	20	Med-High	TRUE	5	2
Carmel_ArbMarine	BF	Carmel	i108	Methylated	1	TRUE	20	Med-High	TRUE	5	2
Carmel_ArbMarine	BF	Carmel	i109	Methylated	1	TRUE	20	Med-High	TRUE	5	2
Carmel_ArbMarine	BF	Carmel	i110	DeMethylated	0	FALSE	20	Med-High	TRUE	5	2
Carmel_ArbMarine	BF	Carmel	i111	DeMethylated	0	FALSE	20	Med-High	TRUE	5	2
Carmel_ArbMarine	BF	Carmel	i112	DeMethylated	0	FALSE	20	Med-High	TRUE	5	2
Carmel_ArbMarine	BF	Carmel	i113	DeMethylated	0	FALSE	20	Med-High	TRUE	5	2
Carmel_ArbMarine	BF	Carmel	i114	DeMethylated	0	FALSE	20	Med-High	TRUE	5	2
Carmel_ArbMarine	BF	Carmel	i115	DeMethylated	0	FALSE	20	Med-High	TRUE	5	2
Carmel_ArbMarine	BF	Carmel	i116	DeMethylated	0	FALSE	20	Med-High	TRUE	5	2
Carmel_ArbMarine	BF	Carmel	i117	Methylated	1	TRUE	20	Med-High	TRUE	5	2
Carmel_ArbMarine	BF	Carmel	i118	DeMethylated	0	FALSE	20	Med-High	TRUE	5	2
Carmel_ArbMarine	BF	Carmel	i119	DeMethylated	0	FALSE	20	Med-High	TRUE	5	2
Carmel_ArbMarine	BF	Carmel	i120	DeMethylated	0	FALSE	20	Med-High	TRUE	5	2
Carmel_ArbMarine	BF	Carmel	i121	DeMethylated	0	FALSE	20	Med-High	TRUE	5	2
Carmel_ArbMarine	BF	Carmel	i123	DeMethylated	0	FALSE	20	Med-High	TRUE	5	2
Carmel_ArbMarine	BF	Carmel	i124	DeMethylated	0	FALSE	20	Med-High	TRUE	5	2
Carmel_PFS	NBF	Carmel	a3	Methylated	1	TRUE	70	Medium	FALSE	4	2
Carmel_PFS	NBF	Carmel	a4	Methylated	1	TRUE	70	Medium	FALSE	4	2
Carmel_PFS	NBF	Carmel	a5	DeMethylated	0	FALSE	70	Medium	FALSE	4	2
Carmel_PFS	NBF	Carmel	a6	DeMethylated	0	FALSE	70	Medium	FALSE	4	2
Carmel_PFS	NBF	Carmel	a7	Methylated	1	TRUE	70	Medium	FALSE	4	2
Carmel_PFS	NBF	Carmel	a8	DeMethylated	0	FALSE	70	Medium	FALSE	4	2
Carmel_PFS	NBF	Carmel	a9	DeMethylated	0	FALSE	70	Medium	FALSE	4	2
Carmel_PFS	NBF	Carmel	a10	DeMethylated	0	FALSE	70	Medium	FALSE	4	2
Carmel_PFS	NBF	Carmel	a11	Methylated	1	TRUE	70	Medium	FALSE	4	2
Carmel_PFS	NBF	Carmel	a12	DeMethylated	0	FALSE	70	Medium	FALSE	4	2
Carmel_PFS	NBF	Carmel	a13	Methylated	1	TRUE	70	Medium	FALSE	4	2
Carmel_PFS	NBF	Carmel	a14	Methylated	1	TRUE	70	Medium	FALSE	4	2
Carmel_PFS	NBF	Carmel	a15	Methylated	1	TRUE	70	Medium	FALSE	4	2
Carmel_PFS	NBF	Carmel	a16	Methylated	1	TRUE	70	Medium	FALSE	4	2
Carmel_PFS	NBF	Carmel	a17	DeMethylated	0	FALSE	70	Medium	FALSE	4	2
Carmel_PFS	NBF	Carmel	a19	DeMethylated	0	FALSE	70	Medium	FALSE	4	2
Carmel_PFS	NBF	Carmel	a20	DeMethylated	0	FALSE	70	Medium	FALSE	4	2
Carmel_PFS	NBF	Carmel	a21	DeMethylated	0	FALSE	70	Medium	FALSE	4	2
Carmel_PFS	NBF	Carmel	a22	Methylated	1	TRUE	70	Medium	FALSE	4	2
Carmel_PFS	NBF	Carmel	a23	Methylated	1	TRUE	70	Medium	FALSE	4	2
Carmel_PFS	NBF	Carmel	a24	Methylated	1	TRUE	70	Medium	FALSE	4	2
Carmel_PFS	NBF	Carmel	a25	DeMethylated	0	FALSE	70	Medium	FALSE	4	2
Carmel_PFS	NBF	Carmel	a26	DeMethylated	0	FALSE	70	Medium	FALSE	4	2
Carmel_PFS	NBF	Carmel	a27	DeMethylated	0	FALSE	70	Medium	FALSE	4	2
Carmel_PFS	NBF	Carmel	a28	Methylated	1	TRUE	70	Medium	FALSE	4	2
Carmel_PFS	NBF	Carmel	a29	DeMethylated	0	FALSE	70	Medium	FALSE	4	2
Carmel_PFS	NBF	Carmel	a30	Methylated	1	TRUE	70	Medium	FALSE	4	2
Carmel_PFS	NBF	Carmel	a31	DeMethylated	0	FALSE	70	Medium	FALSE	4	2
Carmel_PFS	NBF	Carmel	a32	Methylated	1	TRUE	70	Medium	FALSE	4	2
Carmel_PFS	NBF	Carmel	a33	DeMethylated	0	FALSE	70	Medium	FALSE	4	2
Carmel_PFS	NBF	Carmel	a34	DeMethylated	0	FALSE	70	Medium	FALSE	4	2
Carmel_PFS	NBF	Carmel	a35	Methylated	1	TRUE	70	Medium	FALSE	4	2
Carmel_PFS	NBF	Carmel	a36	Methylated	1	TRUE	70	Medium	FALSE	4	2
Carmel_PFS	NBF	Carmel	a37	DeMethylated	0	FALSE	70	Medium	FALSE	4	2
Carmel_PFS	NBF	Carmel	a38	Methylated	1	TRUE	70	Medium	FALSE	4	2
Carmel_PFS	NBF	Carmel	a39	DeMethylated	0	FALSE	70	Medium	FALSE	4	2
Carmel_PFS	NBF	Carmel	a40	DeMethylated	0	FALSE	70	Medium	FALSE	4	2
Carmel_PFS	NBF	Carmel	a41	DeMethylated	0	FALSE	70	Medium	FALSE	4	2
Carmel_PFS	NBF	Carmel	a42	DeMethylated	0	FALSE	70	Medium	FALSE	4	2
Carmel_PFS	NBF	Carmel	a43	DeMethylated	0	FALSE	70	Medium	FALSE	4	2
Carmel_PFS	NBF	Carmel	a44	DeMethylated	0	FALSE	70	Medium	FALSE	4	2
Carmel_PFS	NBF	Carmel	a45	Methylated	1	TRUE	70	Medium	FALSE	4	2
Carmel_PFS	NBF	Carmel	a46	Methylated	1	TRUE	70	Medium	FALSE	4	2
Carmel_PFS	NBF	Carmel	a47	DeMethylated	0	FALSE	70	Medium	FALSE	4	2
Carmel_PFS	NBF	Carmel	a48	DeMethylated	0	FALSE	70	Medium	FALSE	4	2
Carmel_PFS	NBF	Carmel	a49	Methylated	1	TRUE	70	Medium	FALSE	4	2
Carmel_PFS	NBF	Carmel	a50	DeMethylated	0	FALSE	70	Medium	FALSE	4	2
Carmel_PFS	NBF	Carmel	a51	DeMethylated	0	FALSE	70	Medium	FALSE	4	2
Carmel_PFS	NBF	Carmel	a52	DeMethylated	0	FALSE	70	Medium	FALSE	4	2
Carmel_PFS	NBF	Carmel	a53	Methylated	1	TRUE	70	Medium	FALSE	4	2
Carmel_PFS	NBF	Carmel	a54	Methylated	1	TRUE	70	Medium	FALSE	4	2
Carmel_PFS	NBF	Carmel	a55	DeMethylated	0	FALSE	70	Medium	FALSE	4	2
Carmel_PFS	NBF	Carmel	a56	Methylated	1	TRUE	70	Medium	FALSE	4	2
Carmel_PFS	NBF	Carmel	a57	DeMethylated	0	FALSE	70	Medium	FALSE	4	2
Carmel_PFS	NBF	Carmel	a58	DeMethylated	0	FALSE	70	Medium	FALSE	4	2
Carmel_PFS	NBF	Carmel	a59	DeMethylated	0	FALSE	70	Medium	FALSE	4	2
Carmel_PFS	NBF	Carmel	a60	DeMethylated	0	FALSE	70	Medium	FALSE	4	2
Carmel_PFS	NBF	Carmel	a61	DeMethylated	0	FALSE	70	Medium	FALSE	4	2
Carmel_PFS	NBF	Carmel	a62	Methylated	1	TRUE	70	Medium	FALSE	4	2
Carmel_PFS	NBF	Carmel	a63	DeMethylated	0	FALSE	70	Medium	FALSE	4	2
Carmel_PFS	NBF	Carmel	a64	DeMethylated	0	FALSE	70	Medium	FALSE	4	2
Carmel_PFS	NBF	Carmel	a65	Methylated	1	TRUE	70	Medium	FALSE	4	2
Carmel_PFS	NBF	Carmel	a66	Methylated	1	TRUE	70	Medium	FALSE	4	2
Carmel_PFS	NBF	Carmel	a67	Methylated	1	TRUE	70	Medium	FALSE	4	2
Carmel_PFS	NBF	Carmel	a68	DeMethylated	0	FALSE	70	Medium	FALSE	4	2
Carmel_PFS	NBF	Carmel	a69	DeMethylated	0	FALSE	70	Medium	FALSE	4	2
Carmel_PFS	NBF	Carmel	a70	Methylated	1	TRUE	70	Medium	FALSE	4	2
Carmel_PFS	NBF	Carmel	a71	Methylated	1	TRUE	70	Medium	FALSE	4	2
Carmel_PFS	NBF	Carmel	a72	DeMethylated	0	FALSE	70	Medium	FALSE	4	2
Carmel_PFS	NBF	Carmel	a73	DeMethylated	0	FALSE	70	Medium	FALSE	4	2
Carmel_PFS	NBF	Carmel	a74	DeMethylated	0	FALSE	70	Medium	FALSE	4	2
Carmel_PFS	NBF	Carmel	a75	Methylated	1	TRUE	70	Medium	FALSE	4	2
Carmel_PFS	NBF	Carmel	a76	DeMethylated	0	FALSE	70	Medium	FALSE	4	2
Carmel_PFS	NBF	Carmel	a77	DeMethylated	0	FALSE	70	Medium	FALSE	4	2
Carmel_PFS	NBF	Carmel	a78	DeMethylated	0	FALSE	70	Medium	FALSE	4	2
Carmel_PFS	NBF	Carmel	a79	DeMethylated	0	FALSE	70	Medium	FALSE	4	2
Carmel_PFS	NBF	Carmel	a80	DeMethylated	0	FALSE	70	Medium	FALSE	4	2
Carmel_PFS	NBF	Carmel	a81	DeMethylated	0	FALSE	70	Medium	FALSE	4	2
Carmel_PFS	NBF	Carmel	a82	DeMethylated	0	FALSE	70	Medium	FALSE	4	2
Carmel_PFS	NBF	Carmel	a83	DeMethylated	0	FALSE	70	Medium	FALSE	4	2
Carmel_PFS	NBF	Carmel	a84	DeMethylated	0	FALSE	70	Medium	FALSE	4	2
Carmel_PFS	NBF	Carmel	a85	DeMethylated	0	FALSE	70	Medium	FALSE	4	2
Carmel_PFS	NBF	Carmel	a86	Methylated	1	TRUE	70	Medium	FALSE	4	2
Carmel_PFS	NBF	Carmel	a87	DeMethylated	0	FALSE	70	Medium	FALSE	4	2
Carmel_PFS	NBF	Carmel	a88	Methylated	1	TRUE	70	Medium	FALSE	4	2
Carmel_PFS	NBF	Carmel	a89	DeMethylated	0	FALSE	70	Medium	FALSE	4	2
Carmel_PFS	NBF	Carmel	a90	Methylated	1	TRUE	70	Medium	FALSE	4	2
Carmel_PFS	NBF	Carmel	a91	DeMethylated	0	FALSE	70	Medium	FALSE	4	2
Carmel_PFS	NBF	Carmel	a92	DeMethylated	0	FALSE	70	Medium	FALSE	4	2
Carmel_PFS	NBF	Carmel	a93	Methylated	1	TRUE	70	Medium	FALSE	4	2
Carmel_PFS	NBF	Carmel	a94	DeMethylated	0	FALSE	70	Medium	FALSE	4	2
Carmel_PFS	NBF	Carmel	a95	Methylated	1	TRUE	70	Medium	FALSE	4	2
Carmel_PFS	NBF	Carmel	a96	DeMethylated	0	FALSE	70	Medium	FALSE	4	2
Carmel_PFS	NBF	Carmel	a97	DeMethylated	0	FALSE	70	Medium	FALSE	4	2
Carmel_PFS	NBF	Carmel	a98	DeMethylated	0	FALSE	70	Medium	FALSE	4	2
Carmel_PFS	NBF	Carmel	a99	DeMethylated	0	FALSE	70	Medium	FALSE	4	2
Carmel_PFS	NBF	Carmel	a100	DeMethylated	0	FALSE	70	Medium	FALSE	4	2
Carmel_PFS	NBF	Carmel	a101	DeMethylated	0	FALSE	70	Medium	FALSE	4	2
Carmel_PFS	NBF	Carmel	a102	DeMethylated	0	FALSE	70	Medium	FALSE	4	2
Carmel_PFS	NBF	Carmel	a103	DeMethylated	0	FALSE	70	Medium	FALSE	4	2
Carmel_PFS	NBF	Carmel	a104	Methylated	1	TRUE	70	Medium	FALSE	4	2
Carmel_PFS	NBF	Carmel	a105	Methylated	1	TRUE	70	Medium	FALSE	4	2
Carmel_PFS	NBF	Carmel	a106	Methylated	1	TRUE	70	Medium	FALSE	4	2
Carmel_PFS	NBF	Carmel	a107	Methylated	1	TRUE	70	Medium	FALSE	4	2
Carmel_PFS	NBF	Carmel	a108	Methylated	1	TRUE	70	Medium	FALSE	4	2
Carmel_PFS	NBF	Carmel	a109	DeMethylated	0	FALSE	70	Medium	FALSE	4	2
Carmel_PFS	NBF	Carmel	a110	DeMethylated	0	FALSE	70	Medium	FALSE	4	2
Carmel_PFS	NBF	Carmel	a111	DeMethylated	0	FALSE	70	Medium	FALSE	4	2
Carmel_PFS	NBF	Carmel	a112	Methylated	1	TRUE	70	Medium	FALSE	4	2
Carmel_PFS	NBF	Carmel	a113	Methylated	1	TRUE	70	Medium	FALSE	4	2
Carmel_PFS	NBF	Carmel	a114	DeMethylated	0	FALSE	70	Medium	FALSE	4	2
Carmel_PFS	NBF	Carmel	a115	DeMethylated	0	FALSE	70	Medium	FALSE	4	2
Carmel_PFS	NBF	Carmel	a116	Methylated	1	TRUE	70	Medium	FALSE	4	2
Carmel_PFS	NBF	Carmel	a117	DeMethylated	0	FALSE	70	Medium	FALSE	4	2
Carmel_PFS	NBF	Carmel	a118	DeMethylated	0	FALSE	70	Medium	FALSE	4	2
Carmel_PFS	NBF	Carmel	a119	DeMethylated	0	FALSE	70	Medium	FALSE	4	2
Carmel_PFS	NBF	Carmel	a120	DeMethylated	0	FALSE	70	Medium	FALSE	4	2
Carmel_PFS	NBF	Carmel	b1	DeMethylated	0	FALSE	70	Medium	FALSE	4	2
Carmel_PFS	NBF	Carmel	b6	Methylated	1	TRUE	70	Medium	FALSE	4	2
Carmel_PFS	NBF	Carmel	b7	DeMethylated	0	FALSE	70	Medium	FALSE	4	2
Carmel_PFS	NBF	Carmel	b10	DeMethylated	0	FALSE	70	Medium	FALSE	4	2
Carmel_PFS	NBF	Carmel	b12	DeMethylated	0	FALSE	70	Medium	FALSE	4	2
Carmel_PFS	NBF	Carmel	b13	Methylated	1	TRUE	70	Medium	FALSE	4	2
Carmel_PFS	NBF	Carmel	b14	Methylated	1	TRUE	70	Medium	FALSE	4	2
Carmel_PFS	NBF	Carmel	b15	Methylated	1	TRUE	70	Medium	FALSE	4	2
Carmel_PFS	NBF	Carmel	b16	DeMethylated	0	FALSE	70	Medium	FALSE	4	2
Carmel_PFS	NBF	Carmel	b17	Methylated	1	TRUE	70	Medium	FALSE	4	2
Carmel_PFS	NBF	Carmel	b18	DeMethylated	0	FALSE	70	Medium	FALSE	4	2
Carmel_PFS	NBF	Carmel	b19	Methylated	1	TRUE	70	Medium	FALSE	4	2
Carmel_PFS	NBF	Carmel	b20	Methylated	1	TRUE	70	Medium	FALSE	4	2
Carmel_PFS	NBF	Carmel	b21	DeMethylated	0	FALSE	70	Medium	FALSE	4	2
Carmel_PFS	NBF	Carmel	b22	Methylated	1	TRUE	70	Medium	FALSE	4	2
Carmel_PFS	NBF	Carmel	b23	Methylated	1	TRUE	70	Medium	FALSE	4	2
Carmel_PFS	NBF	Carmel	b24	DeMethylated	0	FALSE	70	Medium	FALSE	4	2
Carmel_PFS	NBF	Carmel	b25	DeMethylated	0	FALSE	70	Medium	FALSE	4	2
Carmel_PFS	NBF	Carmel	b26	DeMethylated	0	FALSE	70	Medium	FALSE	4	2
Carmel_PFS	NBF	Carmel	b27	DeMethylated	0	FALSE	70	Medium	FALSE	4	2
Carmel_PFS	NBF	Carmel	b28	Methylated	1	TRUE	70	Medium	FALSE	4	2
Carmel_PFS	NBF	Carmel	b29	Methylated	1	TRUE	70	Medium	FALSE	4	2
Carmel_PFS	NBF	Carmel	b30	DeMethylated	0	FALSE	70	Medium	FALSE	4	2
Carmel_PFS	NBF	Carmel	b31	Methylated	1	TRUE	70	Medium	FALSE	4	2
Carmel_PFS	NBF	Carmel	b32	DeMethylated	0	FALSE	70	Medium	FALSE	4	2
Carmel_PFS	NBF	Carmel	b33	DeMethylated	0	FALSE	70	Medium	FALSE	4	2
Carmel_PFS	NBF	Carmel	b34	Methylated	1	TRUE	70	Medium	FALSE	4	2
Carmel_PFS	NBF	Carmel	b35	DeMethylated	0	FALSE	70	Medium	FALSE	4	2
Carmel_PFS	NBF	Carmel	b36	DeMethylated	0	FALSE	70	Medium	FALSE	4	2
Carmel_PFS	NBF	Carmel	b37	DeMethylated	0	FALSE	70	Medium	FALSE	4	2
Carmel_PFS	NBF	Carmel	b38	Methylated	1	TRUE	70	Medium	FALSE	4	2
Carmel_PFS	NBF	Carmel	b39	DeMethylated	0	FALSE	70	Medium	FALSE	4	2
Carmel_PFS	NBF	Carmel	b40	DeMethylated	0	FALSE	70	Medium	FALSE	4	2
Carmel_PFS	NBF	Carmel	b41	DeMethylated	0	FALSE	70	Medium	FALSE	4	2
Carmel_PFS	NBF	Carmel	b42	Methylated	1	TRUE	70	Medium	FALSE	4	2
Carmel_PFS	NBF	Carmel	b43	DeMethylated	0	FALSE	70	Medium	FALSE	4	2
Carmel_PFS	NBF	Carmel	b44	Methylated	1	TRUE	70	Medium	FALSE	4	2
Carmel_PFS	NBF	Carmel	b45	DeMethylated	0	FALSE	70	Medium	FALSE	4	2
Carmel_PFS	NBF	Carmel	b46	Methylated	1	TRUE	70	Medium	FALSE	4	2
Carmel_PFS	NBF	Carmel	b47	Methylated	1	TRUE	70	Medium	FALSE	4	2
Carmel_PFS	NBF	Carmel	b48	DeMethylated	0	FALSE	70	Medium	FALSE	4	2
Carmel_PFS	NBF	Carmel	b49	DeMethylated	0	FALSE	70	Medium	FALSE	4	2
Carmel_PFS	NBF	Carmel	b50	DeMethylated	0	FALSE	70	Medium	FALSE	4	2
Carmel_PFS	NBF	Carmel	b51	DeMethylated	0	FALSE	70	Medium	FALSE	4	2
Carmel_PFS	NBF	Carmel	b52	DeMethylated	0	FALSE	70	Medium	FALSE	4	2
Carmel_PFS	NBF	Carmel	b53	Methylated	1	TRUE	70	Medium	FALSE	4	2
Carmel_PFS	NBF	Carmel	b54	DeMethylated	0	FALSE	70	Medium	FALSE	4	2
Carmel_PFS	NBF	Carmel	b55	DeMethylated	0	FALSE	70	Medium	FALSE	4	2
Carmel_PFS	NBF	Carmel	b56	DeMethylated	0	FALSE	70	Medium	FALSE	4	2
Carmel_PFS	NBF	Carmel	b57	DeMethylated	0	FALSE	70	Medium	FALSE	4	2
Carmel_PFS	NBF	Carmel	b58	DeMethylated	0	FALSE	70	Medium	FALSE	4	2
Carmel_PFS	NBF	Carmel	b59	DeMethylated	0	FALSE	70	Medium	FALSE	4	2
Carmel_PFS	NBF	Carmel	b60	Methylated	1	TRUE	70	Medium	FALSE	4	2
Carmel_PFS	NBF	Carmel	b61	Methylated	1	TRUE	70	Medium	FALSE	4	2
Carmel_PFS	NBF	Carmel	b62	DeMethylated	0	FALSE	70	Medium	FALSE	4	2
Carmel_PFS	NBF	Carmel	b63	DeMethylated	0	FALSE	70	Medium	FALSE	4	2
Carmel_PFS	NBF	Carmel	b64	Methylated	1	TRUE	70	Medium	FALSE	4	2
Carmel_PFS	NBF	Carmel	b65	Methylated	1	TRUE	70	Medium	FALSE	4	2
Carmel_PFS	NBF	Carmel	b66	Methylated	1	TRUE	70	Medium	FALSE	4	2
Carmel_PFS	NBF	Carmel	b67	DeMethylated	0	FALSE	70	Medium	FALSE	4	2
Carmel_PFS	NBF	Carmel	b68	DeMethylated	0	FALSE	70	Medium	FALSE	4	2
Carmel_PFS	NBF	Carmel	b70	Methylated	1	TRUE	70	Medium	FALSE	4	2
Carmel_PFS	NBF	Carmel	b71	DeMethylated	0	FALSE	70	Medium	FALSE	4	2
Carmel_PFS	NBF	Carmel	b72	DeMethylated	0	FALSE	70	Medium	FALSE	4	2
Carmel_PFS	NBF	Carmel	b73	Methylated	1	TRUE	70	Medium	FALSE	4	2
Carmel_PFS	NBF	Carmel	b75	DeMethylated	0	FALSE	70	Medium	FALSE	4	2
Carmel_PFS	NBF	Carmel	b76	Methylated	1	TRUE	70	Medium	FALSE	4	2
Carmel_PFS	NBF	Carmel	b77	Methylated	1	TRUE	70	Medium	FALSE	4	2
Carmel_PFS	NBF	Carmel	b78	DeMethylated	0	FALSE	70	Medium	FALSE	4	2
Carmel_PFS	NBF	Carmel	b79	DeMethylated	0	FALSE	70	Medium	FALSE	4	2
Carmel_PFS	NBF	Carmel	b80	Methylated	1	TRUE	70	Medium	FALSE	4	2
Carmel_PFS	NBF	Carmel	b81	Methylated	1	TRUE	70	Medium	FALSE	4	2
Carmel_PFS	NBF	Carmel	b83	Methylated	1	TRUE	70	Medium	FALSE	4	2
Carmel_PFS	NBF	Carmel	b84	DeMethylated	0	FALSE	70	Medium	FALSE	4	2
Carmel_PFS	NBF	Carmel	b85	DeMethylated	0	FALSE	70	Medium	FALSE	4	2
Carmel_PFS	NBF	Carmel	b86	DeMethylated	0	FALSE	70	Medium	FALSE	4	2
Carmel_PFS	NBF	Carmel	b87	DeMethylated	0	FALSE	70	Medium	FALSE	4	2
Carmel_PFS	NBF	Carmel	b88	DeMethylated	0	FALSE	70	Medium	FALSE	4	2
Carmel_PFS	NBF	Carmel	b89	DeMethylated	0	FALSE	70	Medium	FALSE	4	2
Carmel_PFS	NBF	Carmel	b90	DeMethylated	0	FALSE	70	Medium	FALSE	4	2
Carmel_PFS	NBF	Carmel	b91	DeMethylated	0	FALSE	70	Medium	FALSE	4	2
Carmel_PFS	NBF	Carmel	b93	DeMethylated	0	FALSE	70	Medium	FALSE	4	2
Carmel_PFS	NBF	Carmel	b95	DeMethylated	0	FALSE	70	Medium	FALSE	4	2
Carmel_PFS	NBF	Carmel	b96	DeMethylated	0	FALSE	70	Medium	FALSE	4	2
Carmel_PFS	NBF	Carmel	b97	Methylated	1	TRUE	70	Medium	FALSE	4	2
Carmel_PFS	NBF	Carmel	b98	Methylated	1	TRUE	70	Medium	FALSE	4	2
Carmel_PFS	NBF	Carmel	b99	DeMethylated	0	FALSE	70	Medium	FALSE	4	2
Carmel_PFS	NBF	Carmel	b101	DeMethylated	0	FALSE	70	Medium	FALSE	4	2
Carmel_PFS	NBF	Carmel	b103	DeMethylated	0	FALSE	70	Medium	FALSE	4	2
Carmel_PFS	NBF	Carmel	b104	DeMethylated	0	FALSE	70	Medium	FALSE	4	2
Carmel_PFS	NBF	Carmel	b105	DeMethylated	0	FALSE	70	Medium	FALSE	4	2
Carmel_PFS	NBF	Carmel	b106	DeMethylated	0	FALSE	70	Medium	FALSE	4	2
Carmel_PFS	NBF	Carmel	b107	DeMethylated	0	FALSE	70	Medium	FALSE	4	2
Carmel_PFS	NBF	Carmel	b108	DeMethylated	0	FALSE	70	Medium	FALSE	4	2
Carmel_PFS	NBF	Carmel	b109	DeMethylated	0	FALSE	70	Medium	FALSE	4	2
Carmel_PFS	NBF	Carmel	b110	DeMethylated	0	FALSE	70	Medium	FALSE	4	2
Carmel_PFS	NBF	Carmel	b111	DeMethylated	0	FALSE	70	Medium	FALSE	4	2
Carmel_PFS	NBF	Carmel	b112	Methylated	1	TRUE	70	Medium	FALSE	4	2
Carmel_PFS	NBF	Carmel	b113	DeMethylated	0	FALSE	70	Medium	FALSE	4	2
Carmel_PFS	NBF	Carmel	b114	DeMethylated	0	FALSE	70	Medium	FALSE	4	2
Carmel_PFS	NBF	Carmel	b115	DeMethylated	0	FALSE	70	Medium	FALSE	4	2
Carmel_PFS	NBF	Carmel	b116	Methylated	1	TRUE	70	Medium	FALSE	4	2
Carmel_PFS	NBF	Carmel	b118	DeMethylated	0	FALSE	70	Medium	FALSE	4	2
Carmel_PFS	NBF	Carmel	b120	Methylated	1	TRUE	70	Medium	FALSE	4	2
Carmel_PFS	NBF	Carmel	b121	DeMethylated	0	FALSE	70	Medium	FALSE	4	2
Carmel_PFS	NBF	Carmel	b122	DeMethylated	0	FALSE	70	Medium	FALSE	4	2
Carmel_PFS	NBF	Carmel	b123	Methylated	1	TRUE	70	Medium	FALSE	4	2
Carmel_PFS	NBF	Carmel	b124	Methylated	1	TRUE	70	Medium	FALSE	4	2
Carmel_PFS	NBF	Carmel	b125	Methylated	1	TRUE	70	Medium	FALSE	4	2
Carmel_PFS	NBF	Carmel	b126	Methylated	1	TRUE	70	Medium	FALSE	4	2
Carmel_PFS	NBF	Carmel	b127	DeMethylated	0	FALSE	70	Medium	FALSE	4	2
Carmel_PFS	NBF	Carmel	b128	Methylated	1	TRUE	70	Medium	FALSE	4	2
Carmel_PFS	NBF	Carmel	b129	Methylated	1	TRUE	70	Medium	FALSE	4	2
Carmel_PFS	NBF	Carmel	b130	Methylated	1	TRUE	70	Medium	FALSE	4	2
Carmel_PFS	NBF	Carmel	b131	DeMethylated	0	FALSE	70	Medium	FALSE	4	2
Carmel_PFS	NBF	Carmel	b132	Methylated	1	TRUE	70	Medium	FALSE	4	2
Carmel_PFS	NBF	Carmel	b135	Methylated	1	TRUE	70	Medium	FALSE	4	2
Carmel_PFS	NBF	Carmel	b136	DeMethylated	0	FALSE	70	Medium	FALSE	4	2
Carmel_PFS	NBF	Carmel	c1	DeMethylated	0	FALSE	70	Medium	FALSE	4	2
Carmel_PFS	NBF	Carmel	c4	DeMethylated	0	FALSE	70	Medium	FALSE	4	2
Carmel_PFS	NBF	Carmel	c7	DeMethylated	0	FALSE	70	Medium	FALSE	4	2
Carmel_PFS	NBF	Carmel	c8	DeMethylated	0	FALSE	70	Medium	FALSE	4	2
Carmel_PFS	NBF	Carmel	c10	DeMethylated	0	FALSE	70	Medium	FALSE	4	2
Carmel_PFS	NBF	Carmel	c11	DeMethylated	0	FALSE	70	Medium	FALSE	4	2
Carmel_PFS	NBF	Carmel	c12	DeMethylated	0	FALSE	70	Medium	FALSE	4	2
Carmel_PFS	NBF	Carmel	c13	DeMethylated	0	FALSE	70	Medium	FALSE	4	2
Carmel_PFS	NBF	Carmel	c14	DeMethylated	0	FALSE	70	Medium	FALSE	4	2
Carmel_PFS	NBF	Carmel	c15	DeMethylated	0	FALSE	70	Medium	FALSE	4	2
Carmel_PFS	NBF	Carmel	c16	DeMethylated	0	FALSE	70	Medium	FALSE	4	2
Carmel_PFS	NBF	Carmel	c17	Methylated	1	TRUE	70	Medium	FALSE	4	2
Carmel_PFS	NBF	Carmel	c18	DeMethylated	0	FALSE	70	Medium	FALSE	4	2
Carmel_PFS	NBF	Carmel	c19	DeMethylated	0	FALSE	70	Medium	FALSE	4	2
Carmel_PFS	NBF	Carmel	c20	DeMethylated	0	FALSE	70	Medium	FALSE	4	2
Carmel_PFS	NBF	Carmel	c21	DeMethylated	0	FALSE	70	Medium	FALSE	4	2
Carmel_PFS	NBF	Carmel	c22	DeMethylated	0	FALSE	70	Medium	FALSE	4	2
Carmel_PFS	NBF	Carmel	c23	DeMethylated	0	FALSE	70	Medium	FALSE	4	2
Carmel_PFS	NBF	Carmel	c24	DeMethylated	0	FALSE	70	Medium	FALSE	4	2
Carmel_PFS	NBF	Carmel	c25	DeMethylated	0	FALSE	70	Medium	FALSE	4	2
Carmel_PFS	NBF	Carmel	c26	DeMethylated	0	FALSE	70	Medium	FALSE	4	2
Carmel_PFS	NBF	Carmel	c27	DeMethylated	0	FALSE	70	Medium	FALSE	4	2
Carmel_PFS	NBF	Carmel	c28	DeMethylated	0	FALSE	70	Medium	FALSE	4	2
Carmel_PFS	NBF	Carmel	c29	DeMethylated	0	FALSE	70	Medium	FALSE	4	2
Carmel_PFS	NBF	Carmel	c30	DeMethylated	0	FALSE	70	Medium	FALSE	4	2
Carmel_PFS	NBF	Carmel	c31	DeMethylated	0	FALSE	70	Medium	FALSE	4	2
Carmel_PFS	NBF	Carmel	c32	DeMethylated	0	FALSE	70	Medium	FALSE	4	2
Carmel_PFS	NBF	Carmel	c34	DeMethylated	0	FALSE	70	Medium	FALSE	4	2
Carmel_PFS	NBF	Carmel	c35	DeMethylated	0	FALSE	70	Medium	FALSE	4	2
Carmel_PFS	NBF	Carmel	c36	DeMethylated	0	FALSE	70	Medium	FALSE	4	2
Carmel_PFS	NBF	Carmel	c37	Methylated	1	TRUE	70	Medium	FALSE	4	2
Carmel_PFS	NBF	Carmel	c38	DeMethylated	0	FALSE	70	Medium	FALSE	4	2
Carmel_PFS	NBF	Carmel	c39	DeMethylated	0	FALSE	70	Medium	FALSE	4	2
Carmel_PFS	NBF	Carmel	c40	Methylated	1	TRUE	70	Medium	FALSE	4	2
Carmel_PFS	NBF	Carmel	c41	DeMethylated	0	FALSE	70	Medium	FALSE	4	2
Carmel_PFS	NBF	Carmel	c43	DeMethylated	0	FALSE	70	Medium	FALSE	4	2
Carmel_PFS	NBF	Carmel	c44	DeMethylated	0	FALSE	70	Medium	FALSE	4	2
Carmel_PFS	NBF	Carmel	c45	DeMethylated	0	FALSE	70	Medium	FALSE	4	2
Carmel_PFS	NBF	Carmel	c46	Methylated	1	TRUE	70	Medium	FALSE	4	2
Carmel_PFS	NBF	Carmel	c47	DeMethylated	0	FALSE	70	Medium	FALSE	4	2
Carmel_PFS	NBF	Carmel	c48	Methylated	1	TRUE	70	Medium	FALSE	4	2
Carmel_PFS	NBF	Carmel	c49	DeMethylated	0	FALSE	70	Medium	FALSE	4	2
Carmel_PFS	NBF	Carmel	c50	DeMethylated	0	FALSE	70	Medium	FALSE	4	2
Carmel_PFS	NBF	Carmel	c52	DeMethylated	0	FALSE	70	Medium	FALSE	4	2
Carmel_PFS	NBF	Carmel	c53	DeMethylated	0	FALSE	70	Medium	FALSE	4	2
Carmel_PFS	NBF	Carmel	c54	DeMethylated	0	FALSE	70	Medium	FALSE	4	2
Carmel_PFS	NBF	Carmel	c55	Methylated	1	TRUE	70	Medium	FALSE	4	2
Carmel_PFS	NBF	Carmel	c56	Methylated	1	TRUE	70	Medium	FALSE	4	2
Carmel_PFS	NBF	Carmel	c57	DeMethylated	0	FALSE	70	Medium	FALSE	4	2
Carmel_PFS	NBF	Carmel	c59	DeMethylated	0	FALSE	70	Medium	FALSE	4	2
Carmel_PFS	NBF	Carmel	c60	DeMethylated	0	FALSE	70	Medium	FALSE	4	2
Carmel_PFS	NBF	Carmel	c61	Methylated	1	TRUE	70	Medium	FALSE	4	2
Carmel_PFS	NBF	Carmel	c62	DeMethylated	0	FALSE	70	Medium	FALSE	4	2
Carmel_PFS	NBF	Carmel	c63	DeMethylated	0	FALSE	70	Medium	FALSE	4	2
Carmel_PFS	NBF	Carmel	c64	DeMethylated	0	FALSE	70	Medium	FALSE	4	2
Carmel_PFS	NBF	Carmel	c65	DeMethylated	0	FALSE	70	Medium	FALSE	4	2
Carmel_PFS	NBF	Carmel	c66	DeMethylated	0	FALSE	70	Medium	FALSE	4	2
Carmel_PFS	NBF	Carmel	c67	DeMethylated	0	FALSE	70	Medium	FALSE	4	2
Carmel_PFS	NBF	Carmel	c68	Methylated	1	TRUE	70	Medium	FALSE	4	2
Carmel_PFS	NBF	Carmel	c69	Methylated	1	TRUE	70	Medium	FALSE	4	2
Carmel_PFS	NBF	Carmel	c70	DeMethylated	0	FALSE	70	Medium	FALSE	4	2
Carmel_PFS	NBF	Carmel	c71	DeMethylated	0	FALSE	70	Medium	FALSE	4	2
Carmel_PFS	NBF	Carmel	c72	Methylated	1	TRUE	70	Medium	FALSE	4	2
Carmel_PFS	NBF	Carmel	c73	DeMethylated	0	FALSE	70	Medium	FALSE	4	2
Carmel_PFS	NBF	Carmel	c74	DeMethylated	0	FALSE	70	Medium	FALSE	4	2
Carmel_PFS	NBF	Carmel	c75	DeMethylated	0	FALSE	70	Medium	FALSE	4	2
Carmel_PFS	NBF	Carmel	c76	DeMethylated	0	FALSE	70	Medium	FALSE	4	2
Carmel_PFS	NBF	Carmel	c77	DeMethylated	0	FALSE	70	Medium	FALSE	4	2
Carmel_PFS	NBF	Carmel	c78	Methylated	1	TRUE	70	Medium	FALSE	4	2
Carmel_PFS	NBF	Carmel	c79	DeMethylated	0	FALSE	70	Medium	FALSE	4	2
Carmel_PFS	NBF	Carmel	c80	DeMethylated	0	FALSE	70	Medium	FALSE	4	2
Carmel_PFS	NBF	Carmel	c81	DeMethylated	0	FALSE	70	Medium	FALSE	4	2
Carmel_PFS	NBF	Carmel	c82	DeMethylated	0	FALSE	70	Medium	FALSE	4	2
Carmel_PFS	NBF	Carmel	c83	DeMethylated	0	FALSE	70	Medium	FALSE	4	2
Carmel_PFS	NBF	Carmel	c84	DeMethylated	0	FALSE	70	Medium	FALSE	4	2
Carmel_PFS	NBF	Carmel	c85	DeMethylated	0	FALSE	70	Medium	FALSE	4	2
Carmel_PFS	NBF	Carmel	c86	DeMethylated	0	FALSE	70	Medium	FALSE	4	2
Carmel_PFS	NBF	Carmel	c87	DeMethylated	0	FALSE	70	Medium	FALSE	4	2
Carmel_PFS	NBF	Carmel	c88	Methylated	1	TRUE	70	Medium	FALSE	4	2
Carmel_PFS	NBF	Carmel	c89	DeMethylated	0	FALSE	70	Medium	FALSE	4	2
Carmel_PFS	NBF	Carmel	c90	DeMethylated	0	FALSE	70	Medium	FALSE	4	2
Carmel_PFS	NBF	Carmel	c91	DeMethylated	0	FALSE	70	Medium	FALSE	4	2
Carmel_PFS	NBF	Carmel	c92	DeMethylated	0	FALSE	70	Medium	FALSE	4	2
Carmel_PFS	NBF	Carmel	c93	DeMethylated	0	FALSE	70	Medium	FALSE	4	2
Carmel_PFS	NBF	Carmel	c94	DeMethylated	0	FALSE	70	Medium	FALSE	4	2
Carmel_PFS	NBF	Carmel	c95	DeMethylated	0	FALSE	70	Medium	FALSE	4	2
Carmel_PFS	NBF	Carmel	c96	DeMethylated	0	FALSE	70	Medium	FALSE	4	2
Carmel_PFS	NBF	Carmel	c97	DeMethylated	0	FALSE	70	Medium	FALSE	4	2
Carmel_PFS	NBF	Carmel	c98	DeMethylated	0	FALSE	70	Medium	FALSE	4	2
Carmel_PFS	NBF	Carmel	c99	DeMethylated	0	FALSE	70	Medium	FALSE	4	2
Carmel_PFS	NBF	Carmel	c100	DeMethylated	0	FALSE	70	Medium	FALSE	4	2
Carmel_PFS	NBF	Carmel	c101	DeMethylated	0	FALSE	70	Medium	FALSE	4	2
Carmel_PFS	NBF	Carmel	c102	DeMethylated	0	FALSE	70	Medium	FALSE	4	2
Carmel_PFS	NBF	Carmel	c103	DeMethylated	0	FALSE	70	Medium	FALSE	4	2
Carmel_PFS	NBF	Carmel	c104	DeMethylated	0	FALSE	70	Medium	FALSE	4	2
Carmel_PFS	NBF	Carmel	c105	DeMethylated	0	FALSE	70	Medium	FALSE	4	2
Carmel_PFS	NBF	Carmel	c106	DeMethylated	0	FALSE	70	Medium	FALSE	4	2
Carmel_PFS	NBF	Carmel	c107	DeMethylated	0	FALSE	70	Medium	FALSE	4	2
Carmel_PFS	NBF	Carmel	c108	Methylated	1	TRUE	70	Medium	FALSE	4	2
Carmel_PFS	NBF	Carmel	c109	DeMethylated	0	FALSE	70	Medium	FALSE	4	2
Carmel_PFS	NBF	Carmel	c110	DeMethylated	0	FALSE	70	Medium	FALSE	4	2
Carmel_PFS	NBF	Carmel	c111	DeMethylated	0	FALSE	70	Medium	FALSE	4	2
Carmel_PFS	NBF	Carmel	c113	DeMethylated	0	FALSE	70	Medium	FALSE	4	2
Carmel_PFS	NBF	Carmel	c115	DeMethylated	0	FALSE	70	Medium	FALSE	4	2
Carmel_PFS	NBF	Carmel	c116	DeMethylated	0	FALSE	70	Medium	FALSE	4	2
Carmel_PFS	NBF	Carmel	c117	DeMethylated	0	FALSE	70	Medium	FALSE	4	2
Carmel_PFS	NBF	Carmel	c118	DeMethylated	0	FALSE	70	Medium	FALSE	4	2
Carmel_PFS	NBF	Carmel	c119	Methylated	1	TRUE	70	Medium	FALSE	4	2
Carmel_PFS	NBF	Carmel	c120	Methylated	1	TRUE	70	Medium	FALSE	4	2
Carmel_PFS	NBF	Carmel	c121	DeMethylated	0	FALSE	70	Medium	FALSE	4	2
Carmel_PFS	NBF	Carmel	c122	DeMethylated	0	FALSE	70	Medium	FALSE	4	2
Carmel_PFS	NBF	Carmel	c124	DeMethylated	0	FALSE	70	Medium	FALSE	4	2
Carmel_PFS	NBF	Carmel	c125	DeMethylated	0	FALSE	70	Medium	FALSE	4	2
Carmel_PFS	NBF	Carmel	d1	Methylated	1	TRUE	70	Medium	FALSE	4	2
Carmel_PFS	NBF	Carmel	d2	Methylated	1	TRUE	70	Medium	FALSE	4	2
Carmel_PFS	NBF	Carmel	d4	Methylated	1	TRUE	70	Medium	FALSE	4	2
Carmel_PFS	NBF	Carmel	d7	Methylated	1	TRUE	70	Medium	FALSE	4	2
Carmel_PFS	NBF	Carmel	d8	Methylated	1	TRUE	70	Medium	FALSE	4	2
Carmel_PFS	NBF	Carmel	d9	Methylated	1	TRUE	70	Medium	FALSE	4	2
Carmel_PFS	NBF	Carmel	d10	Methylated	1	TRUE	70	Medium	FALSE	4	2
Carmel_PFS	NBF	Carmel	d11	Methylated	1	TRUE	70	Medium	FALSE	4	2
Carmel_PFS	NBF	Carmel	d12	Methylated	1	TRUE	70	Medium	FALSE	4	2
Carmel_PFS	NBF	Carmel	d13	Methylated	1	TRUE	70	Medium	FALSE	4	2
Carmel_PFS	NBF	Carmel	d14	Methylated	1	TRUE	70	Medium	FALSE	4	2
Carmel_PFS	NBF	Carmel	d15	Methylated	1	TRUE	70	Medium	FALSE	4	2
Carmel_PFS	NBF	Carmel	d16	Methylated	1	TRUE	70	Medium	FALSE	4	2
Carmel_PFS	NBF	Carmel	d17	Methylated	1	TRUE	70	Medium	FALSE	4	2
Carmel_PFS	NBF	Carmel	d19	Methylated	1	TRUE	70	Medium	FALSE	4	2
Carmel_PFS	NBF	Carmel	d20	Methylated	1	TRUE	70	Medium	FALSE	4	2
Carmel_PFS	NBF	Carmel	d22	Methylated	1	TRUE	70	Medium	FALSE	4	2
Carmel_PFS	NBF	Carmel	d23	Methylated	1	TRUE	70	Medium	FALSE	4	2
Carmel_PFS	NBF	Carmel	d24	Methylated	1	TRUE	70	Medium	FALSE	4	2
Carmel_PFS	NBF	Carmel	d25	Methylated	1	TRUE	70	Medium	FALSE	4	2
Carmel_PFS	NBF	Carmel	d26	Methylated	1	TRUE	70	Medium	FALSE	4	2
Carmel_PFS	NBF	Carmel	d28	Methylated	1	TRUE	70	Medium	FALSE	4	2
Carmel_PFS	NBF	Carmel	d29	Methylated	1	TRUE	70	Medium	FALSE	4	2
Carmel_PFS	NBF	Carmel	d30	Methylated	1	TRUE	70	Medium	FALSE	4	2
Carmel_PFS	NBF	Carmel	d33	Methylated	1	TRUE	70	Medium	FALSE	4	2
Carmel_PFS	NBF	Carmel	d34	Methylated	1	TRUE	70	Medium	FALSE	4	2
Carmel_PFS	NBF	Carmel	d36	Methylated	1	TRUE	70	Medium	FALSE	4	2
Carmel_PFS	NBF	Carmel	d38	Methylated	1	TRUE	70	Medium	FALSE	4	2
Carmel_PFS	NBF	Carmel	d39	Methylated	1	TRUE	70	Medium	FALSE	4	2
Carmel_PFS	NBF	Carmel	d40	Methylated	1	TRUE	70	Medium	FALSE	4	2
Carmel_PFS	NBF	Carmel	d43	Methylated	1	TRUE	70	Medium	FALSE	4	2
Carmel_PFS	NBF	Carmel	d44	Methylated	1	TRUE	70	Medium	FALSE	4	2
Carmel_PFS	NBF	Carmel	d46	Methylated	1	TRUE	70	Medium	FALSE	4	2
Carmel_PFS	NBF	Carmel	d47	Methylated	1	TRUE	70	Medium	FALSE	4	2
Carmel_PFS	NBF	Carmel	d48	Methylated	1	TRUE	70	Medium	FALSE	4	2
Carmel_PFS	NBF	Carmel	d49	Methylated	1	TRUE	70	Medium	FALSE	4	2
Carmel_PFS	NBF	Carmel	d51	Methylated	1	TRUE	70	Medium	FALSE	4	2
Carmel_PFS	NBF	Carmel	d52	Methylated	1	TRUE	70	Medium	FALSE	4	2
Carmel_PFS	NBF	Carmel	d54	Methylated	1	TRUE	70	Medium	FALSE	4	2
Carmel_PFS	NBF	Carmel	d55	Methylated	1	TRUE	70	Medium	FALSE	4	2
Carmel_PFS	NBF	Carmel	d56	Methylated	1	TRUE	70	Medium	FALSE	4	2
Carmel_PFS	NBF	Carmel	d57	Methylated	1	TRUE	70	Medium	FALSE	4	2
Carmel_PFS	NBF	Carmel	d58	Methylated	1	TRUE	70	Medium	FALSE	4	2
Carmel_PFS	NBF	Carmel	d60	Methylated	1	TRUE	70	Medium	FALSE	4	2
Carmel_PFS	NBF	Carmel	d61	Methylated	1	TRUE	70	Medium	FALSE	4	2
Carmel_PFS	NBF	Carmel	d62	Methylated	1	TRUE	70	Medium	FALSE	4	2
Carmel_PFS	NBF	Carmel	d64	Methylated	1	TRUE	70	Medium	FALSE	4	2
Carmel_PFS	NBF	Carmel	d65	Methylated	1	TRUE	70	Medium	FALSE	4	2
Carmel_PFS	NBF	Carmel	d66	Methylated	1	TRUE	70	Medium	FALSE	4	2
Carmel_PFS	NBF	Carmel	d67	Methylated	1	TRUE	70	Medium	FALSE	4	2
Carmel_PFS	NBF	Carmel	d68	Methylated	1	TRUE	70	Medium	FALSE	4	2
Carmel_PFS	NBF	Carmel	d69	Methylated	1	TRUE	70	Medium	FALSE	4	2
Carmel_PFS	NBF	Carmel	d71	Methylated	1	TRUE	70	Medium	FALSE	4	2
Carmel_PFS	NBF	Carmel	d74	Methylated	1	TRUE	70	Medium	FALSE	4	2
Carmel_PFS	NBF	Carmel	d75	Methylated	1	TRUE	70	Medium	FALSE	4	2
Carmel_PFS	NBF	Carmel	d77	Methylated	1	TRUE	70	Medium	FALSE	4	2
Carmel_PFS	NBF	Carmel	d78	Methylated	1	TRUE	70	Medium	FALSE	4	2
Carmel_PFS	NBF	Carmel	d79	Methylated	1	TRUE	70	Medium	FALSE	4	2
Carmel_PFS	NBF	Carmel	d80	Methylated	1	TRUE	70	Medium	FALSE	4	2
Carmel_PFS	NBF	Carmel	d81	Methylated	1	TRUE	70	Medium	FALSE	4	2
Carmel_PFS	NBF	Carmel	d82	Methylated	1	TRUE	70	Medium	FALSE	4	2
Carmel_PFS	NBF	Carmel	d83	Methylated	1	TRUE	70	Medium	FALSE	4	2
Carmel_PFS	NBF	Carmel	d84	Methylated	1	TRUE	70	Medium	FALSE	4	2
Carmel_PFS	NBF	Carmel	d85	Methylated	1	TRUE	70	Medium	FALSE	4	2
Carmel_PFS	NBF	Carmel	d86	Methylated	1	TRUE	70	Medium	FALSE	4	2
Carmel_PFS	NBF	Carmel	d87	Methylated	1	TRUE	70	Medium	FALSE	4	2
Carmel_PFS	NBF	Carmel	d88	Methylated	1	TRUE	70	Medium	FALSE	4	2
Carmel_PFS	NBF	Carmel	d89	Methylated	1	TRUE	70	Medium	FALSE	4	2
Carmel_PFS	NBF	Carmel	d90	Methylated	1	TRUE	70	Medium	FALSE	4	2
Carmel_PFS	NBF	Carmel	d91	Methylated	1	TRUE	70	Medium	FALSE	4	2
Carmel_PFS	NBF	Carmel	d93	Methylated	1	TRUE	70	Medium	FALSE	4	2
Carmel_PFS	NBF	Carmel	d95	Methylated	1	TRUE	70	Medium	FALSE	4	2
Carmel_PFS	NBF	Carmel	d96	Methylated	1	TRUE	70	Medium	FALSE	4	2
Carmel_PFS	NBF	Carmel	d97	Methylated	1	TRUE	70	Medium	FALSE	4	2
Carmel_PFS	NBF	Carmel	d98	Methylated	1	TRUE	70	Medium	FALSE	4	2
Carmel_PFS	NBF	Carmel	d99	Methylated	1	TRUE	70	Medium	FALSE	4	2
Carmel_PFS	NBF	Carmel	d100	Methylated	1	TRUE	70	Medium	FALSE	4	2
Carmel_PFS	NBF	Carmel	d101	Methylated	1	TRUE	70	Medium	FALSE	4	2
Carmel_PFS	NBF	Carmel	d102	Methylated	1	TRUE	70	Medium	FALSE	4	2
Carmel_PFS	NBF	Carmel	d103	Methylated	1	TRUE	70	Medium	FALSE	4	2
Carmel_PFS	NBF	Carmel	d104	Methylated	1	TRUE	70	Medium	FALSE	4	2
Carmel_PFS	NBF	Carmel	d105	Methylated	1	TRUE	70	Medium	FALSE	4	2
Carmel_PFS	NBF	Carmel	d106	Methylated	1	TRUE	70	Medium	FALSE	4	2
Carmel_PFS	NBF	Carmel	d107	Methylated	1	TRUE	70	Medium	FALSE	4	2
Carmel_PFS	NBF	Carmel	d108	Methylated	1	TRUE	70	Medium	FALSE	4	2
Carmel_PFS	NBF	Carmel	d109	Methylated	1	TRUE	70	Medium	FALSE	4	2
Carmel_PFS	NBF	Carmel	d110	Methylated	1	TRUE	70	Medium	FALSE	4	2
Carmel_PFS	NBF	Carmel	d111	Methylated	1	TRUE	70	Medium	FALSE	4	2
Carmel_PFS	NBF	Carmel	d112	Methylated	1	TRUE	70	Medium	FALSE	4	2
Carmel_PFS	NBF	Carmel	d113	Methylated	1	TRUE	70	Medium	FALSE	4	2
Carmel_PFS	NBF	Carmel	d114	Methylated	1	TRUE	70	Medium	FALSE	4	2
Carmel_PFS	NBF	Carmel	d115	Methylated	1	TRUE	70	Medium	FALSE	4	2
Carmel_PFS	NBF	Carmel	d116	Methylated	1	TRUE	70	Medium	FALSE	4	2
Carmel_PFS	NBF	Carmel	d117	Methylated	1	TRUE	70	Medium	FALSE	4	2
Carmel_PFS	NBF	Carmel	d118	Methylated	1	TRUE	70	Medium	FALSE	4	2
Carmel_PFS	NBF	Carmel	d119	Methylated	1	TRUE	70	Medium	FALSE	4	2
Carmel_PFS	NBF	Carmel	d120	Methylated	1	TRUE	70	Medium	FALSE	4	2
Carmel_PFS	NBF	Carmel	d121	Methylated	1	TRUE	70	Medium	FALSE	4	2
Carmel_PFS	NBF	Carmel	d122	Methylated	1	TRUE	70	Medium	FALSE	4	2
Carmel_PFS	NBF	Carmel	d123	Methylated	1	TRUE	70	Medium	FALSE	4	2
Carmel_PFS	NBF	Carmel	d124	Methylated	1	TRUE	70	Medium	FALSE	4	2
Carmel_PFS	NBF	Carmel	d125	Methylated	1	TRUE	70	Medium	FALSE	4	2
Carmel_PFS	NBF	Carmel	d126	DeMethylated	0	FALSE	70	Medium	FALSE	4	2
Carmel_PFS	NBF	Carmel	d127	Methylated	1	TRUE	70	Medium	FALSE	4	2
Carmel_PFS	NBF	Carmel	d128	DeMethylated	0	FALSE	70	Medium	FALSE	4	2
Carmel_PFS	NBF	Carmel	d129	Methylated	1	TRUE	70	Medium	FALSE	4	2
Carmel_PFS	NBF	Carmel	d130	Methylated	1	TRUE	70	Medium	FALSE	4	2
Carmel_PFS	NBF	Carmel	d131	Methylated	1	TRUE	70	Medium	FALSE	4	2
Carmel_PFS	NBF	Carmel	d132	Methylated	1	TRUE	70	Medium	FALSE	4	2
Carmel_PFS	NBF	Carmel	d133	Methylated	1	TRUE	70	Medium	FALSE	4	2
Carmel_PFS	NBF	Carmel	d134	Methylated	1	TRUE	70	Medium	FALSE	4	2
Carmel_PFS	NBF	Carmel	d135	Methylated	1	TRUE	70	Medium	FALSE	4	2
Carmel_PFS	NBF	Carmel	d136	Methylated	1	TRUE	70	Medium	FALSE	4	2
Carmel_PFS	NBF	Carmel	d137	Methylated	1	TRUE	70	Medium	FALSE	4	2
Carmel_PFS	NBF	Carmel	d138	Methylated	1	TRUE	70	Medium	FALSE	4	2
Carmel_PFS	NBF	Carmel	d139	Methylated	1	TRUE	70	Medium	FALSE	4	2
Carmel_PFS	NBF	Carmel	d140	Methylated	1	TRUE	70	Medium	FALSE	4	2
Carmel_PFS	NBF	Carmel	d141	Methylated	1	TRUE	70	Medium	FALSE	4	2
Carmel_PFS	NBF	Carmel	d142	Methylated	1	TRUE	70	Medium	FALSE	4	2
Carmel_PFS	NBF	Carmel	d143	Methylated	1	TRUE	70	Medium	FALSE	4	2
Carmel_PFS	NBF	Carmel	d144	Methylated	1	TRUE	70	Medium	FALSE	4	2
Carmel_PFS	NBF	Carmel	d145	Methylated	1	TRUE	70	Medium	FALSE	4	2
Carmel_PFS	NBF	Carmel	d146	Methylated	1	TRUE	70	Medium	FALSE	4	2
Carmel_PFS	NBF	Carmel	d147	Methylated	1	TRUE	70	Medium	FALSE	4	2
Carmel_PFS	NBF	Carmel	d148	Methylated	1	TRUE	70	Medium	FALSE	4	2
Carmel_PFS	NBF	Carmel	d149	Methylated	1	TRUE	70	Medium	FALSE	4	2
Carmel_PFS	NBF	Carmel	d150	Methylated	1	TRUE	70	Medium	FALSE	4	2
Carmel_PFS	NBF	Carmel	d151	Methylated	1	TRUE	70	Medium	FALSE	4	2
Carmel_PFS	NBF	Carmel	d152	Methylated	1	TRUE	70	Medium	FALSE	4	2
Carmel_PFS	NBF	Carmel	d154	Methylated	1	TRUE	70	Medium	FALSE	4	2
Carmel_PFS	NBF	Carmel	d155	Methylated	1	TRUE	70	Medium	FALSE	4	2
Carmel_PFS	NBF	Carmel	d156	Methylated	1	TRUE	70	Medium	FALSE	4	2
Carmel_PFS	NBF	Carmel	d157	Methylated	1	TRUE	70	Medium	FALSE	4	2
Carmel_PFS	NBF	Carmel	d159	Methylated	1	TRUE	70	Medium	FALSE	4	2
Carmel_PFS	NBF	Carmel	d160	Methylated	1	TRUE	70	Medium	FALSE	4	2
Carmel_PFS	NBF	Carmel	d161	Methylated	1	TRUE	70	Medium	FALSE	4	2
Carmel_PFS	NBF	Carmel	e5	DeMethylated	0	FALSE	70	Medium	FALSE	4	2
Carmel_PFS	NBF	Carmel	e8	DeMethylated	0	FALSE	70	Medium	FALSE	4	2
Carmel_PFS	NBF	Carmel	e10	DeMethylated	0	FALSE	70	Medium	FALSE	4	2
Carmel_PFS	NBF	Carmel	e11	DeMethylated	0	FALSE	70	Medium	FALSE	4	2
Carmel_PFS	NBF	Carmel	e14	DeMethylated	0	FALSE	70	Medium	FALSE	4	2
Carmel_PFS	NBF	Carmel	e18	Methylated	1	TRUE	70	Medium	FALSE	4	2
Carmel_PFS	NBF	Carmel	e20	DeMethylated	0	FALSE	70	Medium	FALSE	4	2
Carmel_PFS	NBF	Carmel	e22	Methylated	1	TRUE	70	Medium	FALSE	4	2
Carmel_PFS	NBF	Carmel	e23	DeMethylated	0	FALSE	70	Medium	FALSE	4	2
Carmel_PFS	NBF	Carmel	e24	Methylated	1	TRUE	70	Medium	FALSE	4	2
Carmel_PFS	NBF	Carmel	e25	Methylated	1	TRUE	70	Medium	FALSE	4	2
Carmel_PFS	NBF	Carmel	e26	Methylated	1	TRUE	70	Medium	FALSE	4	2
Carmel_PFS	NBF	Carmel	e27	Methylated	1	TRUE	70	Medium	FALSE	4	2
Carmel_PFS	NBF	Carmel	e29	Methylated	1	TRUE	70	Medium	FALSE	4	2
Carmel_PFS	NBF	Carmel	e30	Methylated	1	TRUE	70	Medium	FALSE	4	2
Carmel_PFS	NBF	Carmel	e31	Methylated	1	TRUE	70	Medium	FALSE	4	2
Carmel_PFS	NBF	Carmel	e32	Methylated	1	TRUE	70	Medium	FALSE	4	2
Carmel_PFS	NBF	Carmel	e33	DeMethylated	0	FALSE	70	Medium	FALSE	4	2
Carmel_PFS	NBF	Carmel	e34	Methylated	1	TRUE	70	Medium	FALSE	4	2
Carmel_PFS	NBF	Carmel	e35	Methylated	1	TRUE	70	Medium	FALSE	4	2
Carmel_PFS	NBF	Carmel	e36	DeMethylated	0	FALSE	70	Medium	FALSE	4	2
Carmel_PFS	NBF	Carmel	e37	DeMethylated	0	FALSE	70	Medium	FALSE	4	2
Carmel_PFS	NBF	Carmel	e38	Methylated	1	TRUE	70	Medium	FALSE	4	2
Carmel_PFS	NBF	Carmel	e40	Methylated	1	TRUE	70	Medium	FALSE	4	2
Carmel_PFS	NBF	Carmel	e42	DeMethylated	0	FALSE	70	Medium	FALSE	4	2
Carmel_PFS	NBF	Carmel	e43	DeMethylated	0	FALSE	70	Medium	FALSE	4	2
Carmel_PFS	NBF	Carmel	e44	Methylated	1	TRUE	70	Medium	FALSE	4	2
Carmel_PFS	NBF	Carmel	e45	DeMethylated	0	FALSE	70	Medium	FALSE	4	2
Carmel_PFS	NBF	Carmel	e46	Methylated	1	TRUE	70	Medium	FALSE	4	2
Carmel_PFS	NBF	Carmel	e47	Methylated	1	TRUE	70	Medium	FALSE	4	2
Carmel_PFS	NBF	Carmel	e48	Methylated	1	TRUE	70	Medium	FALSE	4	2
Carmel_PFS	NBF	Carmel	e49	Methylated	1	TRUE	70	Medium	FALSE	4	2
Carmel_PFS	NBF	Carmel	e50	Methylated	1	TRUE	70	Medium	FALSE	4	2
Carmel_PFS	NBF	Carmel	e54	DeMethylated	0	FALSE	70	Medium	FALSE	4	2
Carmel_PFS	NBF	Carmel	e55	DeMethylated	0	FALSE	70	Medium	FALSE	4	2
Carmel_PFS	NBF	Carmel	e56	DeMethylated	0	FALSE	70	Medium	FALSE	4	2
Carmel_PFS	NBF	Carmel	e57	DeMethylated	0	FALSE	70	Medium	FALSE	4	2
Carmel_PFS	NBF	Carmel	e58	DeMethylated	0	FALSE	70	Medium	FALSE	4	2
Carmel_PFS	NBF	Carmel	e59	DeMethylated	0	FALSE	70	Medium	FALSE	4	2
Carmel_PFS	NBF	Carmel	e60	DeMethylated	0	FALSE	70	Medium	FALSE	4	2
Carmel_PFS	NBF	Carmel	e61	DeMethylated	0	FALSE	70	Medium	FALSE	4	2
Carmel_PFS	NBF	Carmel	e63	DeMethylated	0	FALSE	70	Medium	FALSE	4	2
Carmel_PFS	NBF	Carmel	e64	DeMethylated	0	FALSE	70	Medium	FALSE	4	2
Carmel_PFS	NBF	Carmel	e65	DeMethylated	0	FALSE	70	Medium	FALSE	4	2
Carmel_PFS	NBF	Carmel	e67	Methylated	1	TRUE	70	Medium	FALSE	4	2
Carmel_PFS	NBF	Carmel	e68	Methylated	1	TRUE	70	Medium	FALSE	4	2
Carmel_PFS	NBF	Carmel	e69	Methylated	1	TRUE	70	Medium	FALSE	4	2
Carmel_PFS	NBF	Carmel	e70	DeMethylated	0	FALSE	70	Medium	FALSE	4	2
Carmel_PFS	NBF	Carmel	e71	DeMethylated	0	FALSE	70	Medium	FALSE	4	2
Carmel_PFS	NBF	Carmel	e72	DeMethylated	0	FALSE	70	Medium	FALSE	4	2
Carmel_PFS	NBF	Carmel	e73	Methylated	1	TRUE	70	Medium	FALSE	4	2
Carmel_PFS	NBF	Carmel	e74	DeMethylated	0	FALSE	70	Medium	FALSE	4	2
Carmel_PFS	NBF	Carmel	e75	DeMethylated	0	FALSE	70	Medium	FALSE	4	2
Carmel_PFS	NBF	Carmel	e76	Methylated	1	TRUE	70	Medium	FALSE	4	2
Carmel_PFS	NBF	Carmel	e77	DeMethylated	0	FALSE	70	Medium	FALSE	4	2
Carmel_PFS	NBF	Carmel	e78	DeMethylated	0	FALSE	70	Medium	FALSE	4	2
Carmel_PFS	NBF	Carmel	e79	DeMethylated	0	FALSE	70	Medium	FALSE	4	2
Carmel_PFS	NBF	Carmel	e80	DeMethylated	0	FALSE	70	Medium	FALSE	4	2
Carmel_PFS	NBF	Carmel	e81	DeMethylated	0	FALSE	70	Medium	FALSE	4	2
Carmel_PFS	NBF	Carmel	e82	DeMethylated	0	FALSE	70	Medium	FALSE	4	2
Carmel_PFS	NBF	Carmel	e83	Methylated	1	TRUE	70	Medium	FALSE	4	2
Carmel_PFS	NBF	Carmel	e84	Methylated	1	TRUE	70	Medium	FALSE	4	2
Carmel_PFS	NBF	Carmel	e85	DeMethylated	0	FALSE	70	Medium	FALSE	4	2
Carmel_PFS	NBF	Carmel	e86	Methylated	1	TRUE	70	Medium	FALSE	4	2
Carmel_PFS	NBF	Carmel	e87	DeMethylated	0	FALSE	70	Medium	FALSE	4	2
Carmel_PFS	NBF	Carmel	e88	DeMethylated	0	FALSE	70	Medium	FALSE	4	2
Carmel_PFS	NBF	Carmel	e89	DeMethylated	0	FALSE	70	Medium	FALSE	4	2
Carmel_PFS	NBF	Carmel	e90	DeMethylated	0	FALSE	70	Medium	FALSE	4	2
Carmel_PFS	NBF	Carmel	e91	DeMethylated	0	FALSE	70	Medium	FALSE	4	2
Carmel_PFS	NBF	Carmel	e93	DeMethylated	0	FALSE	70	Medium	FALSE	4	2
Carmel_PFS	NBF	Carmel	e94	DeMethylated	0	FALSE	70	Medium	FALSE	4	2
Carmel_PFS	NBF	Carmel	e98	DeMethylated	0	FALSE	70	Medium	FALSE	4	2
Carmel_PFS	NBF	Carmel	e100	Methylated	1	TRUE	70	Medium	FALSE	4	2
Carmel_PFS	NBF	Carmel	e101	Methylated	1	TRUE	70	Medium	FALSE	4	2
Carmel_PFS	NBF	Carmel	e102	DeMethylated	0	FALSE	70	Medium	FALSE	4	2
Carmel_PFS	NBF	Carmel	e103	DeMethylated	0	FALSE	70	Medium	FALSE	4	2
Carmel_PFS	NBF	Carmel	e104	Methylated	1	TRUE	70	Medium	FALSE	4	2
Carmel_PFS	NBF	Carmel	e105	DeMethylated	0	FALSE	70	Medium	FALSE	4	2
Carmel_PFS	NBF	Carmel	e106	Methylated	1	TRUE	70	Medium	FALSE	4	2
Carmel_PFS	NBF	Carmel	e107	DeMethylated	0	FALSE	70	Medium	FALSE	4	2
Carmel_PFS	NBF	Carmel	e108	DeMethylated	0	FALSE	70	Medium	FALSE	4	2
Carmel_PFS	NBF	Carmel	e109	Methylated	1	TRUE	70	Medium	FALSE	4	2
Carmel_PFS	NBF	Carmel	e110	DeMethylated	0	FALSE	70	Medium	FALSE	4	2
Carmel_PFS	NBF	Carmel	e111	DeMethylated	0	FALSE	70	Medium	FALSE	4	2
Carmel_PFS	NBF	Carmel	e112	DeMethylated	0	FALSE	70	Medium	FALSE	4	2
Carmel_PFS	NBF	Carmel	e113	DeMethylated	0	FALSE	70	Medium	FALSE	4	2
Carmel_PFS	NBF	Carmel	e114	DeMethylated	0	FALSE	70	Medium	FALSE	4	2
Carmel_PFS	NBF	Carmel	f1	DeMethylated	0	FALSE	70	Medium	FALSE	4	2
Carmel_PFS	NBF	Carmel	f2	Methylated	1	TRUE	70	Medium	FALSE	4	2
Carmel_PFS	NBF	Carmel	f3	Methylated	1	TRUE	70	Medium	FALSE	4	2
Carmel_PFS	NBF	Carmel	f4	DeMethylated	0	FALSE	70	Medium	FALSE	4	2
Carmel_PFS	NBF	Carmel	f5	DeMethylated	0	FALSE	70	Medium	FALSE	4	2
Carmel_PFS	NBF	Carmel	f6	Methylated	1	TRUE	70	Medium	FALSE	4	2
Carmel_PFS	NBF	Carmel	f7	Methylated	1	TRUE	70	Medium	FALSE	4	2
Carmel_PFS	NBF	Carmel	f8	DeMethylated	0	FALSE	70	Medium	FALSE	4	2
Carmel_PFS	NBF	Carmel	f9	Methylated	1	TRUE	70	Medium	FALSE	4	2
Carmel_PFS	NBF	Carmel	f10	DeMethylated	0	FALSE	70	Medium	FALSE	4	2
Carmel_PFS	NBF	Carmel	f11	DeMethylated	0	FALSE	70	Medium	FALSE	4	2
Carmel_PFS	NBF	Carmel	f12	Methylated	1	TRUE	70	Medium	FALSE	4	2
Carmel_PFS	NBF	Carmel	f13	Methylated	1	TRUE	70	Medium	FALSE	4	2
Carmel_PFS	NBF	Carmel	f14	Methylated	1	TRUE	70	Medium	FALSE	4	2
Carmel_PFS	NBF	Carmel	f16	Methylated	1	TRUE	70	Medium	FALSE	4	2
Carmel_PFS	NBF	Carmel	f17	DeMethylated	0	FALSE	70	Medium	FALSE	4	2
Carmel_PFS	NBF	Carmel	f18	DeMethylated	0	FALSE	70	Medium	FALSE	4	2
Carmel_PFS	NBF	Carmel	f19	DeMethylated	0	FALSE	70	Medium	FALSE	4	2
Carmel_PFS	NBF	Carmel	f20	DeMethylated	0	FALSE	70	Medium	FALSE	4	2
Carmel_PFS	NBF	Carmel	f21	Methylated	1	TRUE	70	Medium	FALSE	4	2
Carmel_PFS	NBF	Carmel	f22	DeMethylated	0	FALSE	70	Medium	FALSE	4	2
Carmel_PFS	NBF	Carmel	f24	Methylated	1	TRUE	70	Medium	FALSE	4	2
Carmel_PFS	NBF	Carmel	f25	DeMethylated	0	FALSE	70	Medium	FALSE	4	2
Carmel_PFS	NBF	Carmel	f26	DeMethylated	0	FALSE	70	Medium	FALSE	4	2
Carmel_PFS	NBF	Carmel	f27	Methylated	1	TRUE	70	Medium	FALSE	4	2
Carmel_PFS	NBF	Carmel	f28	DeMethylated	0	FALSE	70	Medium	FALSE	4	2
Carmel_PFS	NBF	Carmel	f29	Methylated	1	TRUE	70	Medium	FALSE	4	2
Carmel_PFS	NBF	Carmel	f31	DeMethylated	0	FALSE	70	Medium	FALSE	4	2
Carmel_PFS	NBF	Carmel	f32	Methylated	1	TRUE	70	Medium	FALSE	4	2
Carmel_PFS	NBF	Carmel	f33	DeMethylated	0	FALSE	70	Medium	FALSE	4	2
Carmel_PFS	NBF	Carmel	f34	DeMethylated	0	FALSE	70	Medium	FALSE	4	2
Carmel_PFS	NBF	Carmel	f35	Methylated	1	TRUE	70	Medium	FALSE	4	2
Carmel_PFS	NBF	Carmel	f36	DeMethylated	0	FALSE	70	Medium	FALSE	4	2
Carmel_PFS	NBF	Carmel	f38	DeMethylated	0	FALSE	70	Medium	FALSE	4	2
Carmel_PFS	NBF	Carmel	f39	DeMethylated	0	FALSE	70	Medium	FALSE	4	2
Carmel_PFS	NBF	Carmel	f40	DeMethylated	0	FALSE	70	Medium	FALSE	4	2
Carmel_PFS	NBF	Carmel	f41	DeMethylated	0	FALSE	70	Medium	FALSE	4	2
Carmel_PFS	NBF	Carmel	f42	Methylated	1	TRUE	70	Medium	FALSE	4	2
Carmel_PFS	NBF	Carmel	f43	DeMethylated	0	FALSE	70	Medium	FALSE	4	2
Carmel_PFS	NBF	Carmel	f44	DeMethylated	0	FALSE	70	Medium	FALSE	4	2
Carmel_PFS	NBF	Carmel	f45	DeMethylated	0	FALSE	70	Medium	FALSE	4	2
Carmel_PFS	NBF	Carmel	f46	DeMethylated	0	FALSE	70	Medium	FALSE	4	2
Carmel_PFS	NBF	Carmel	f47	Methylated	1	TRUE	70	Medium	FALSE	4	2
Carmel_PFS	NBF	Carmel	f48	DeMethylated	0	FALSE	70	Medium	FALSE	4	2
Carmel_PFS	NBF	Carmel	f49	Methylated	1	TRUE	70	Medium	FALSE	4	2
Carmel_PFS	NBF	Carmel	f50	DeMethylated	0	FALSE	70	Medium	FALSE	4	2
Carmel_PFS	NBF	Carmel	f51	DeMethylated	0	FALSE	70	Medium	FALSE	4	2
Carmel_PFS	NBF	Carmel	f52	DeMethylated	0	FALSE	70	Medium	FALSE	4	2
Carmel_PFS	NBF	Carmel	f53	DeMethylated	0	FALSE	70	Medium	FALSE	4	2
Carmel_PFS	NBF	Carmel	f54	DeMethylated	0	FALSE	70	Medium	FALSE	4	2
Carmel_PFS	NBF	Carmel	f55	DeMethylated	0	FALSE	70	Medium	FALSE	4	2
Carmel_PFS	NBF	Carmel	f56	DeMethylated	0	FALSE	70	Medium	FALSE	4	2
Carmel_PFS	NBF	Carmel	f57	DeMethylated	0	FALSE	70	Medium	FALSE	4	2
Carmel_PFS	NBF	Carmel	f58	DeMethylated	0	FALSE	70	Medium	FALSE	4	2
Carmel_PFS	NBF	Carmel	f59	DeMethylated	0	FALSE	70	Medium	FALSE	4	2
Carmel_PFS	NBF	Carmel	f60	DeMethylated	0	FALSE	70	Medium	FALSE	4	2
Carmel_PFS	NBF	Carmel	f61	DeMethylated	0	FALSE	70	Medium	FALSE	4	2
Carmel_PFS	NBF	Carmel	f62	DeMethylated	0	FALSE	70	Medium	FALSE	4	2
Carmel_PFS	NBF	Carmel	f63	Methylated	1	TRUE	70	Medium	FALSE	4	2
Carmel_PFS	NBF	Carmel	f64	Methylated	1	TRUE	70	Medium	FALSE	4	2
Carmel_PFS	NBF	Carmel	f65	DeMethylated	0	FALSE	70	Medium	FALSE	4	2
Carmel_PFS	NBF	Carmel	f66	DeMethylated	0	FALSE	70	Medium	FALSE	4	2
Carmel_PFS	NBF	Carmel	f67	Methylated	1	TRUE	70	Medium	FALSE	4	2
Carmel_PFS	NBF	Carmel	f68	Methylated	1	TRUE	70	Medium	FALSE	4	2
Carmel_PFS	NBF	Carmel	f69	DeMethylated	0	FALSE	70	Medium	FALSE	4	2
Carmel_PFS	NBF	Carmel	f70	Methylated	1	TRUE	70	Medium	FALSE	4	2
Carmel_PFS	NBF	Carmel	f71	DeMethylated	0	FALSE	70	Medium	FALSE	4	2
Carmel_PFS	NBF	Carmel	f72	Methylated	1	TRUE	70	Medium	FALSE	4	2
Carmel_PFS	NBF	Carmel	f73	DeMethylated	0	FALSE	70	Medium	FALSE	4	2
Carmel_PFS	NBF	Carmel	f74	DeMethylated	0	FALSE	70	Medium	FALSE	4	2
Carmel_PFS	NBF	Carmel	f75	DeMethylated	0	FALSE	70	Medium	FALSE	4	2
Carmel_PFS	NBF	Carmel	f76	DeMethylated	0	FALSE	70	Medium	FALSE	4	2
Carmel_PFS	NBF	Carmel	f77	DeMethylated	0	FALSE	70	Medium	FALSE	4	2
Carmel_PFS	NBF	Carmel	f78	DeMethylated	0	FALSE	70	Medium	FALSE	4	2
Carmel_PFS	NBF	Carmel	f79	DeMethylated	0	FALSE	70	Medium	FALSE	4	2
Carmel_PFS	NBF	Carmel	f80	DeMethylated	0	FALSE	70	Medium	FALSE	4	2
Carmel_PFS	NBF	Carmel	f81	Methylated	1	TRUE	70	Medium	FALSE	4	2
Carmel_PFS	NBF	Carmel	f82	DeMethylated	0	FALSE	70	Medium	FALSE	4	2
Carmel_PFS	NBF	Carmel	f83	DeMethylated	0	FALSE	70	Medium	FALSE	4	2
Carmel_PFS	NBF	Carmel	f84	DeMethylated	0	FALSE	70	Medium	FALSE	4	2
Carmel_PFS	NBF	Carmel	f85	DeMethylated	0	FALSE	70	Medium	FALSE	4	2
Carmel_PFS	NBF	Carmel	f86	Methylated	1	TRUE	70	Medium	FALSE	4	2
Carmel_PFS	NBF	Carmel	f87	DeMethylated	0	FALSE	70	Medium	FALSE	4	2
Carmel_PFS	NBF	Carmel	f88	Methylated	1	TRUE	70	Medium	FALSE	4	2
Carmel_PFS	NBF	Carmel	f89	Methylated	1	TRUE	70	Medium	FALSE	4	2
Carmel_PFS	NBF	Carmel	f90	Methylated	1	TRUE	70	Medium	FALSE	4	2
Carmel_PFS	NBF	Carmel	f91	DeMethylated	0	FALSE	70	Medium	FALSE	4	2
Carmel_PFS	NBF	Carmel	f92	DeMethylated	0	FALSE	70	Medium	FALSE	4	2
Carmel_PFS	NBF	Carmel	f93	DeMethylated	0	FALSE	70	Medium	FALSE	4	2
Carmel_PFS	NBF	Carmel	f94	DeMethylated	0	FALSE	70	Medium	FALSE	4	2
Carmel_PFS	NBF	Carmel	f95	DeMethylated	0	FALSE	70	Medium	FALSE	4	2
Carmel_PFS	NBF	Carmel	f96	DeMethylated	0	FALSE	70	Medium	FALSE	4	2
Carmel_PFS	NBF	Carmel	f97	Methylated	1	TRUE	70	Medium	FALSE	4	2
Carmel_PFS	NBF	Carmel	f98	DeMethylated	0	FALSE	70	Medium	FALSE	4	2
Carmel_PFS	NBF	Carmel	f99	DeMethylated	0	FALSE	70	Medium	FALSE	4	2
Carmel_PFS	NBF	Carmel	f100	Methylated	1	TRUE	70	Medium	FALSE	4	2
Carmel_PFS	NBF	Carmel	f101	DeMethylated	0	FALSE	70	Medium	FALSE	4	2
Carmel_PFS	NBF	Carmel	f102	DeMethylated	0	FALSE	70	Medium	FALSE	4	2
Carmel_PFS	NBF	Carmel	f103	DeMethylated	0	FALSE	70	Medium	FALSE	4	2
Carmel_PFS	NBF	Carmel	f104	DeMethylated	0	FALSE	70	Medium	FALSE	4	2
Carmel_PFS	NBF	Carmel	f105	DeMethylated	0	FALSE	70	Medium	FALSE	4	2
Carmel_PFS	NBF	Carmel	f106	DeMethylated	0	FALSE	70	Medium	FALSE	4	2
Carmel_PFS	NBF	Carmel	f107	Methylated	1	TRUE	70	Medium	FALSE	4	2
Carmel_PFS	NBF	Carmel	f108	DeMethylated	0	FALSE	70	Medium	FALSE	4	2
Carmel_PFS	NBF	Carmel	f109	DeMethylated	0	FALSE	70	Medium	FALSE	4	2
Carmel_PFS	NBF	Carmel	f110	Methylated	1	TRUE	70	Medium	FALSE	4	2
Carmel_PFS	NBF	Carmel	f111	DeMethylated	0	FALSE	70	Medium	FALSE	4	2
Carmel_PFS	NBF	Carmel	f112	DeMethylated	0	FALSE	70	Medium	FALSE	4	2
Carmel_PFS	NBF	Carmel	f113	DeMethylated	0	FALSE	70	Medium	FALSE	4	2
Carmel_PFS	NBF	Carmel	f114	DeMethylated	0	FALSE	70	Medium	FALSE	4	2
Carmel_PFS	NBF	Carmel	f115	Methylated	1	TRUE	70	Medium	FALSE	4	2
Carmel_PFS	NBF	Carmel	f116	DeMethylated	0	FALSE	70	Medium	FALSE	4	2
Carmel_PFS	NBF	Carmel	f117	Methylated	1	TRUE	70	Medium	FALSE	4	2
Carmel_PFS	NBF	Carmel	f118	Methylated	1	TRUE	70	Medium	FALSE	4	2
Carmel_PFS	NBF	Carmel	f119	DeMethylated	0	FALSE	70	Medium	FALSE	4	2
Carmel_PFS	NBF	Carmel	f120	DeMethylated	0	FALSE	70	Medium	FALSE	4	2
Carmel_PFS	NBF	Carmel	f121	DeMethylated	0	FALSE	70	Medium	FALSE	4	2
Carmel_PFS	NBF	Carmel	f122	DeMethylated	0	FALSE	70	Medium	FALSE	4	2
Carmel_PFS	NBF	Carmel	f123	DeMethylated	0	FALSE	70	Medium	FALSE	4	2
Carmel_PFS	NBF	Carmel	f124	DeMethylated	0	FALSE	70	Medium	FALSE	4	2
Carmel_PFS	NBF	Carmel	f125	DeMethylated	0	FALSE	70	Medium	FALSE	4	2
Carmel_PFS	NBF	Carmel	f126	Methylated	1	TRUE	70	Medium	FALSE	4	2
Carmel_PFS	NBF	Carmel	f127	DeMethylated	0	FALSE	70	Medium	FALSE	4	2
Carmel_PFS	NBF	Carmel	f128	DeMethylated	0	FALSE	70	Medium	FALSE	4	2
Carmel_PFS	NBF	Carmel	f129	DeMethylated	0	FALSE	70	Medium	FALSE	4	2
Carmel_PFS	NBF	Carmel	f130	DeMethylated	0	FALSE	70	Medium	FALSE	4	2
Carmel_PFS	NBF	Carmel	f131	DeMethylated	0	FALSE	70	Medium	FALSE	4	2
Carmel_PFS	NBF	Carmel	f132	DeMethylated	0	FALSE	70	Medium	FALSE	4	2
Carmel_PFS	NBF	Carmel	f133	DeMethylated	0	FALSE	70	Medium	FALSE	4	2
Carmel_PFS	NBF	Carmel	f134	DeMethylated	0	FALSE	70	Medium	FALSE	4	2
Carmel_PFS	NBF	Carmel	f135	DeMethylated	0	FALSE	70	Medium	FALSE	4	2
Carmel_PFS	NBF	Carmel	f136	DeMethylated	0	FALSE	70	Medium	FALSE	4	2
Carmel_PFS	NBF	Carmel	f137	DeMethylated	0	FALSE	70	Medium	FALSE	4	2
Carmel_PFS	NBF	Carmel	f138	Methylated	1	TRUE	70	Medium	FALSE	4	2
Carmel_PFS	NBF	Carmel	f139	DeMethylated	0	FALSE	70	Medium	FALSE	4	2
Carmel_PFS	NBF	Carmel	f140	DeMethylated	0	FALSE	70	Medium	FALSE	4	2
Carmel_PFS	NBF	Carmel	f141	DeMethylated	0	FALSE	70	Medium	FALSE	4	2
Carmel_PFS	NBF	Carmel	f142	Methylated	1	TRUE	70	Medium	FALSE	4	2
Carmel_PFS	NBF	Carmel	f143	DeMethylated	0	FALSE	70	Medium	FALSE	4	2
Carmel_PFS	NBF	Carmel	f144	DeMethylated	0	FALSE	70	Medium	FALSE	4	2
Carmel_PFS	NBF	Carmel	f145	DeMethylated	0	FALSE	70	Medium	FALSE	4	2
Carmel_PFS	NBF	Carmel	f146	DeMethylated	0	FALSE	70	Medium	FALSE	4	2
Carmel_PFS	NBF	Carmel	f147	DeMethylated	0	FALSE	70	Medium	FALSE	4	2
Carmel_PFS	NBF	Carmel	f148	DeMethylated	0	FALSE	70	Medium	FALSE	4	2
Carmel_PFS	NBF	Carmel	f149	DeMethylated	0	FALSE	70	Medium	FALSE	4	2
Carmel_PFS	NBF	Carmel	f150	DeMethylated	0	FALSE	70	Medium	FALSE	4	2
Carmel_PFS	NBF	Carmel	f151	DeMethylated	0	FALSE	70	Medium	FALSE	4	2
Carmel_PFS	NBF	Carmel	f152	DeMethylated	0	FALSE	70	Medium	FALSE	4	2
Carmel_PFS	NBF	Carmel	f153	DeMethylated	0	FALSE	70	Medium	FALSE	4	2
Carmel_PFS	NBF	Carmel	f154	DeMethylated	0	FALSE	70	Medium	FALSE	4	2
Carmel_PFS	NBF	Carmel	f155	DeMethylated	0	FALSE	70	Medium	FALSE	4	2
Carmel_PFS	NBF	Carmel	f156	DeMethylated	0	FALSE	70	Medium	FALSE	4	2
Carmel_PFS	NBF	Carmel	f157	DeMethylated	0	FALSE	70	Medium	FALSE	4	2
Carmel_PFS	NBF	Carmel	f158	DeMethylated	0	FALSE	70	Medium	FALSE	4	2
Carmel_PFS	NBF	Carmel	f159	DeMethylated	0	FALSE	70	Medium	FALSE	4	2
Carmel_PFS	NBF	Carmel	f160	DeMethylated	0	FALSE	70	Medium	FALSE	4	2
Carmel_PFS	NBF	Carmel	f161	DeMethylated	0	FALSE	70	Medium	FALSE	4	2
Carmel_PFS	NBF	Carmel	f162	DeMethylated	0	FALSE	70	Medium	FALSE	4	2
Carmel_PFS	NBF	Carmel	f163	DeMethylated	0	FALSE	70	Medium	FALSE	4	2
Carmel_PFS	NBF	Carmel	f164	DeMethylated	0	FALSE	70	Medium	FALSE	4	2
Carmel_PFS	NBF	Carmel	f166	DeMethylated	0	FALSE	70	Medium	FALSE	4	2
Carmel_PFS	NBF	Carmel	f167	Methylated	1	TRUE	70	Medium	FALSE	4	2
Carmel_PFS	NBF	Carmel	f168	DeMethylated	0	FALSE	70	Medium	FALSE	4	2
Carmel_PFS	NBF	Carmel	f169	DeMethylated	0	FALSE	70	Medium	FALSE	4	2
Carmel_PFS	NBF	Carmel	f170	Methylated	1	TRUE	70	Medium	FALSE	4	2
Carmel_PFS	NBF	Carmel	f172	DeMethylated	0	FALSE	70	Medium	FALSE	4	2
Carmel_PFS	NBF	Carmel	f173	DeMethylated	0	FALSE	70	Medium	FALSE	4	2
Carmel_PFS	NBF	Carmel	f176	DeMethylated	0	FALSE	70	Medium	FALSE	4	2
Carmel_PFS	NBF	Carmel	f177	DeMethylated	0	FALSE	70	Medium	FALSE	4	2
Carmel_PFS	NBF	Carmel	f178	DeMethylated	0	FALSE	70	Medium	FALSE	4	2
Carmel_PFS	NBF	Carmel	f179	Methylated	1	TRUE	70	Medium	FALSE	4	2
Carmel_PFS	NBF	Carmel	f180	DeMethylated	0	FALSE	70	Medium	FALSE	4	2
Carmel_PFS	NBF	Carmel	f181	DeMethylated	0	FALSE	70	Medium	FALSE	4	2
Carmel_PFS	NBF	Carmel	f182	Methylated	1	TRUE	70	Medium	FALSE	4	2
Carmel_PFS	NBF	Carmel	f183	DeMethylated	0	FALSE	70	Medium	FALSE	4	2
Carmel_PFS	NBF	Carmel	f184	DeMethylated	0	FALSE	70	Medium	FALSE	4	2
Carmel_PFS	NBF	Carmel	f185	Methylated	1	TRUE	70	Medium	FALSE	4	2
Carmel_PFS	NBF	Carmel	f186	DeMethylated	0	FALSE	70	Medium	FALSE	4	2
Carmel_PFS	NBF	Carmel	f187	DeMethylated	0	FALSE	70	Medium	FALSE	4	2
Carmel_PFS	NBF	Carmel	f188	DeMethylated	0	FALSE	70	Medium	FALSE	4	2
Carmel_PFS	NBF	Carmel	f189	DeMethylated	0	FALSE	70	Medium	FALSE	4	2
Carmel_PFS	NBF	Carmel	f190	Methylated	1	TRUE	70	Medium	FALSE	4	2
Carmel_PFS	NBF	Carmel	f191	Methylated	1	TRUE	70	Medium	FALSE	4	2
Carmel_PFS	NBF	Carmel	f192	Methylated	1	TRUE	70	Medium	FALSE	4	2
Carmel_PFS	NBF	Carmel	f193	Methylated	1	TRUE	70	Medium	FALSE	4	2
Carmel_PFS	NBF	Carmel	f195	DeMethylated	0	FALSE	70	Medium	FALSE	4	2
Carmel_PFS	NBF	Carmel	f196	Methylated	1	TRUE	70	Medium	FALSE	4	2
Carmel_PFS	NBF	Carmel	f197	DeMethylated	0	FALSE	70	Medium	FALSE	4	2
Carmel_PFS	NBF	Carmel	f199	DeMethylated	0	FALSE	70	Medium	FALSE	4	2
Carmel_PFS	NBF	Carmel	f200	DeMethylated	0	FALSE	70	Medium	FALSE	4	2
Carmel_PFS	NBF	Carmel	f201	DeMethylated	0	FALSE	70	Medium	FALSE	4	2
Carmel_PFS	NBF	Carmel	f202	DeMethylated	0	FALSE	70	Medium	FALSE	4	2
Carmel_PFS	NBF	Carmel	f203	DeMethylated	0	FALSE	70	Medium	FALSE	4	2
Carmel_PFS	NBF	Carmel	f205	DeMethylated	0	FALSE	70	Medium	FALSE	4	2
Carmel_PFS	NBF	Carmel	f206	DeMethylated	0	FALSE	70	Medium	FALSE	4	2
Carmel_PFS	NBF	Carmel	f207	Methylated	1	TRUE	70	Medium	FALSE	4	2
Carmel_PFS	NBF	Carmel	f208	Methylated	1	TRUE	70	Medium	FALSE	4	2
Carmel_PFS	NBF	Carmel	f209	DeMethylated	0	FALSE	70	Medium	FALSE	4	2
Carmel_PFS	NBF	Carmel	f210	DeMethylated	0	FALSE	70	Medium	FALSE	4	2
Carmel_PFS	NBF	Carmel	f211	DeMethylated	0	FALSE	70	Medium	FALSE	4	2
Carmel_PFS	NBF	Carmel	f212	DeMethylated	0	FALSE	70	Medium	FALSE	4	2
Carmel_PFS	NBF	Carmel	f213	DeMethylated	0	FALSE	70	Medium	FALSE	4	2
Carmel_PFS	NBF	Carmel	f214	DeMethylated	0	FALSE	70	Medium	FALSE	4	2
Carmel_PFS	NBF	Carmel	g3	Methylated	1	TRUE	70	Medium	FALSE	4	2
Carmel_PFS	NBF	Carmel	g4	Methylated	1	TRUE	70	Medium	FALSE	4	2
Carmel_PFS	NBF	Carmel	g5	Methylated	1	TRUE	70	Medium	FALSE	4	2
Carmel_PFS	NBF	Carmel	g6	Methylated	1	TRUE	70	Medium	FALSE	4	2
Carmel_PFS	NBF	Carmel	g7	Methylated	1	TRUE	70	Medium	FALSE	4	2
Carmel_PFS	NBF	Carmel	g8	Methylated	1	TRUE	70	Medium	FALSE	4	2
Carmel_PFS	NBF	Carmel	g9	Methylated	1	TRUE	70	Medium	FALSE	4	2
Carmel_PFS	NBF	Carmel	g10	Methylated	1	TRUE	70	Medium	FALSE	4	2
Carmel_PFS	NBF	Carmel	g11	Methylated	1	TRUE	70	Medium	FALSE	4	2
Carmel_PFS	NBF	Carmel	g12	Methylated	1	TRUE	70	Medium	FALSE	4	2
Carmel_PFS	NBF	Carmel	g13	Methylated	1	TRUE	70	Medium	FALSE	4	2
Carmel_PFS	NBF	Carmel	g14	Methylated	1	TRUE	70	Medium	FALSE	4	2
Carmel_PFS	NBF	Carmel	g15	Methylated	1	TRUE	70	Medium	FALSE	4	2
Carmel_PFS	NBF	Carmel	g16	Methylated	1	TRUE	70	Medium	FALSE	4	2
Carmel_PFS	NBF	Carmel	g18	DeMethylated	0	FALSE	70	Medium	FALSE	4	2
Carmel_PFS	NBF	Carmel	g19	Methylated	1	TRUE	70	Medium	FALSE	4	2
Carmel_PFS	NBF	Carmel	g20	Methylated	1	TRUE	70	Medium	FALSE	4	2
Carmel_PFS	NBF	Carmel	g21	Methylated	1	TRUE	70	Medium	FALSE	4	2
Carmel_PFS	NBF	Carmel	g23	Methylated	1	TRUE	70	Medium	FALSE	4	2
Carmel_PFS	NBF	Carmel	g24	Methylated	1	TRUE	70	Medium	FALSE	4	2
Carmel_PFS	NBF	Carmel	g25	Methylated	1	TRUE	70	Medium	FALSE	4	2
Carmel_PFS	NBF	Carmel	g26	DeMethylated	0	FALSE	70	Medium	FALSE	4	2
Carmel_PFS	NBF	Carmel	g27	Methylated	1	TRUE	70	Medium	FALSE	4	2
Carmel_PFS	NBF	Carmel	g28	DeMethylated	0	FALSE	70	Medium	FALSE	4	2
Carmel_PFS	NBF	Carmel	g29	DeMethylated	0	FALSE	70	Medium	FALSE	4	2
Carmel_PFS	NBF	Carmel	g30	Methylated	1	TRUE	70	Medium	FALSE	4	2
Carmel_PFS	NBF	Carmel	g31	DeMethylated	0	FALSE	70	Medium	FALSE	4	2
Carmel_PFS	NBF	Carmel	g32	DeMethylated	0	FALSE	70	Medium	FALSE	4	2
Carmel_PFS	NBF	Carmel	g33	Methylated	1	TRUE	70	Medium	FALSE	4	2
Carmel_PFS	NBF	Carmel	g34	DeMethylated	0	FALSE	70	Medium	FALSE	4	2
Carmel_PFS	NBF	Carmel	g35	DeMethylated	0	FALSE	70	Medium	FALSE	4	2
Carmel_PFS	NBF	Carmel	g36	Methylated	1	TRUE	70	Medium	FALSE	4	2
Carmel_PFS	NBF	Carmel	g37	Methylated	1	TRUE	70	Medium	FALSE	4	2
Carmel_PFS	NBF	Carmel	g38	Methylated	1	TRUE	70	Medium	FALSE	4	2
Carmel_PFS	NBF	Carmel	g39	DeMethylated	0	FALSE	70	Medium	FALSE	4	2
Carmel_PFS	NBF	Carmel	g40	Methylated	1	TRUE	70	Medium	FALSE	4	2
Carmel_PFS	NBF	Carmel	g41	DeMethylated	0	FALSE	70	Medium	FALSE	4	2
Carmel_PFS	NBF	Carmel	g42	Methylated	1	TRUE	70	Medium	FALSE	4	2
Carmel_PFS	NBF	Carmel	g43	Methylated	1	TRUE	70	Medium	FALSE	4	2
Carmel_PFS	NBF	Carmel	g44	Methylated	1	TRUE	70	Medium	FALSE	4	2
Carmel_PFS	NBF	Carmel	g45	DeMethylated	0	FALSE	70	Medium	FALSE	4	2
Carmel_PFS	NBF	Carmel	g46	Methylated	1	TRUE	70	Medium	FALSE	4	2
Carmel_PFS	NBF	Carmel	g47	DeMethylated	0	FALSE	70	Medium	FALSE	4	2
Carmel_PFS	NBF	Carmel	g48	DeMethylated	0	FALSE	70	Medium	FALSE	4	2
Carmel_PFS	NBF	Carmel	g49	DeMethylated	0	FALSE	70	Medium	FALSE	4	2
Carmel_PFS	NBF	Carmel	g50	DeMethylated	0	FALSE	70	Medium	FALSE	4	2
Carmel_PFS	NBF	Carmel	g51	DeMethylated	0	FALSE	70	Medium	FALSE	4	2
Carmel_PFS	NBF	Carmel	g52	Methylated	1	TRUE	70	Medium	FALSE	4	2
Carmel_PFS	NBF	Carmel	g53	Methylated	1	TRUE	70	Medium	FALSE	4	2
Carmel_PFS	NBF	Carmel	g54	Methylated	1	TRUE	70	Medium	FALSE	4	2
Carmel_PFS	NBF	Carmel	g55	DeMethylated	0	FALSE	70	Medium	FALSE	4	2
Carmel_PFS	NBF	Carmel	g56	DeMethylated	0	FALSE	70	Medium	FALSE	4	2
Carmel_PFS	NBF	Carmel	g57	Methylated	1	TRUE	70	Medium	FALSE	4	2
Carmel_PFS	NBF	Carmel	g58	DeMethylated	0	FALSE	70	Medium	FALSE	4	2
Carmel_PFS	NBF	Carmel	g59	Methylated	1	TRUE	70	Medium	FALSE	4	2
Carmel_PFS	NBF	Carmel	g60	DeMethylated	0	FALSE	70	Medium	FALSE	4	2
Carmel_PFS	NBF	Carmel	g61	Methylated	1	TRUE	70	Medium	FALSE	4	2
Carmel_PFS	NBF	Carmel	g62	Methylated	1	TRUE	70	Medium	FALSE	4	2
Carmel_PFS	NBF	Carmel	g63	DeMethylated	0	FALSE	70	Medium	FALSE	4	2
Carmel_PFS	NBF	Carmel	g65	DeMethylated	0	FALSE	70	Medium	FALSE	4	2
Carmel_PFS	NBF	Carmel	g66	DeMethylated	0	FALSE	70	Medium	FALSE	4	2
Carmel_PFS	NBF	Carmel	g67	Methylated	1	TRUE	70	Medium	FALSE	4	2
Carmel_PFS	NBF	Carmel	g68	DeMethylated	0	FALSE	70	Medium	FALSE	4	2
Carmel_PFS	NBF	Carmel	g69	DeMethylated	0	FALSE	70	Medium	FALSE	4	2
Carmel_PFS	NBF	Carmel	g70	Methylated	1	TRUE	70	Medium	FALSE	4	2
Carmel_PFS	NBF	Carmel	g71	DeMethylated	0	FALSE	70	Medium	FALSE	4	2
Carmel_PFS	NBF	Carmel	g72	Methylated	1	TRUE	70	Medium	FALSE	4	2
Carmel_PFS	NBF	Carmel	g73	DeMethylated	0	FALSE	70	Medium	FALSE	4	2
Carmel_PFS	NBF	Carmel	g75	DeMethylated	0	FALSE	70	Medium	FALSE	4	2
Carmel_PFS	NBF	Carmel	g76	DeMethylated	0	FALSE	70	Medium	FALSE	4	2
Carmel_PFS	NBF	Carmel	g77	DeMethylated	0	FALSE	70	Medium	FALSE	4	2
Carmel_PFS	NBF	Carmel	g78	DeMethylated	0	FALSE	70	Medium	FALSE	4	2
Carmel_PFS	NBF	Carmel	g79	Methylated	1	TRUE	70	Medium	FALSE	4	2
Carmel_PFS	NBF	Carmel	g80	Methylated	1	TRUE	70	Medium	FALSE	4	2
Carmel_PFS	NBF	Carmel	g81	DeMethylated	0	FALSE	70	Medium	FALSE	4	2
Carmel_PFS	NBF	Carmel	g82	DeMethylated	0	FALSE	70	Medium	FALSE	4	2
Carmel_PFS	NBF	Carmel	g83	DeMethylated	0	FALSE	70	Medium	FALSE	4	2
Carmel_PFS	NBF	Carmel	g84	DeMethylated	0	FALSE	70	Medium	FALSE	4	2
Carmel_PFS	NBF	Carmel	g85	DeMethylated	0	FALSE	70	Medium	FALSE	4	2
Carmel_PFS	NBF	Carmel	g86	DeMethylated	0	FALSE	70	Medium	FALSE	4	2
Carmel_PFS	NBF	Carmel	g87	DeMethylated	0	FALSE	70	Medium	FALSE	4	2
Carmel_PFS	NBF	Carmel	g88	Methylated	1	TRUE	70	Medium	FALSE	4	2
Carmel_PFS	NBF	Carmel	g89	Methylated	1	TRUE	70	Medium	FALSE	4	2
Carmel_PFS	NBF	Carmel	g90	DeMethylated	0	FALSE	70	Medium	FALSE	4	2
Carmel_PFS	NBF	Carmel	g91	DeMethylated	0	FALSE	70	Medium	FALSE	4	2
Carmel_PFS	NBF	Carmel	g92	Methylated	1	TRUE	70	Medium	FALSE	4	2
Carmel_PFS	NBF	Carmel	g93	Methylated	1	TRUE	70	Medium	FALSE	4	2
Carmel_PFS	NBF	Carmel	g94	DeMethylated	0	FALSE	70	Medium	FALSE	4	2
Carmel_PFS	NBF	Carmel	g95	Methylated	1	TRUE	70	Medium	FALSE	4	2
Carmel_PFS	NBF	Carmel	g96	Methylated	1	TRUE	70	Medium	FALSE	4	2
Carmel_PFS	NBF	Carmel	g97	DeMethylated	0	FALSE	70	Medium	FALSE	4	2
Carmel_PFS	NBF	Carmel	g98	Methylated	1	TRUE	70	Medium	FALSE	4	2
Carmel_PFS	NBF	Carmel	g100	DeMethylated	0	FALSE	70	Medium	FALSE	4	2
Carmel_PFS	NBF	Carmel	g101	Methylated	1	TRUE	70	Medium	FALSE	4	2
Carmel_PFS	NBF	Carmel	g102	DeMethylated	0	FALSE	70	Medium	FALSE	4	2
Carmel_PFS	NBF	Carmel	g103	Methylated	1	TRUE	70	Medium	FALSE	4	2
Carmel_PFS	NBF	Carmel	g104	DeMethylated	0	FALSE	70	Medium	FALSE	4	2
Carmel_PFS	NBF	Carmel	g105	Methylated	1	TRUE	70	Medium	FALSE	4	2
[truncated: 22,795 more rows]

## Sheet: Nonpareil
ID	Bud_Failure	Primer Combination	(de)Methylation	(de)Methylation01	(de)MethylationTF	ChronoAge	BudFailureL	BudFailureTF	BudFailureLN
Nonpareil_Esparto2	BF	a3	Methylated	1	TRUE	60	High	TRUE	6
Nonpareil_Esparto2	BF	a4	Methylated	1	TRUE	60	High	TRUE	6
Nonpareil_Esparto2	BF	a5	Methylated	1	TRUE	60	High	TRUE	6
Nonpareil_Esparto2	BF	a6	Methylated	1	TRUE	60	High	TRUE	6
Nonpareil_Esparto2	BF	a7	Methylated	1	TRUE	60	High	TRUE	6
Nonpareil_Esparto2	BF	a8	Methylated	1	TRUE	60	High	TRUE	6
Nonpareil_Esparto2	BF	a9	Methylated	1	TRUE	60	High	TRUE	6
Nonpareil_Esparto2	BF	a10	Methylated	1	TRUE	60	High	TRUE	6
Nonpareil_Esparto2	BF	a11	Methylated	1	TRUE	60	High	TRUE	6
Nonpareil_Esparto2	BF	a12	Methylated	1	TRUE	60	High	TRUE	6
Nonpareil_Esparto2	BF	a13	Methylated	1	TRUE	60	High	TRUE	6
Nonpareil_Esparto2	BF	a14	Methylated	1	TRUE	60	High	TRUE	6
Nonpareil_Esparto2	BF	a15	Methylated	1	TRUE	60	High	TRUE	6
Nonpareil_Esparto2	BF	a16	Methylated	1	TRUE	60	High	TRUE	6
Nonpareil_Esparto2	BF	a17	Methylated	1	TRUE	60	High	TRUE	6
Nonpareil_Esparto2	BF	a19	Methylated	1	TRUE	60	High	TRUE	6
Nonpareil_Esparto2	BF	a20	Methylated	1	TRUE	60	High	TRUE	6
Nonpareil_Esparto2	BF	a21	Methylated	1	TRUE	60	High	TRUE	6
Nonpareil_Esparto2	BF	a22	Methylated	1	TRUE	60	High	TRUE	6
Nonpareil_Esparto2	BF	a23	Methylated	1	TRUE	60	High	TRUE	6
Nonpareil_Esparto2	BF	a24	Methylated	1	TRUE	60	High	TRUE	6
Nonpareil_Esparto2	BF	a25	Methylated	1	TRUE	60	High	TRUE	6
Nonpareil_Esparto2	BF	a26	Methylated	1	TRUE	60	High	TRUE	6
Nonpareil_Esparto2	BF	a27	Methylated	1	TRUE	60	High	TRUE	6
Nonpareil_Esparto2	BF	a28	Methylated	1	TRUE	60	High	TRUE	6
Nonpareil_Esparto2	BF	a29	Methylated	1	TRUE	60	High	TRUE	6
Nonpareil_Esparto2	BF	a30	Methylated	1	TRUE	60	High	TRUE	6
Nonpareil_Esparto2	BF	a31	Methylated	1	TRUE	60	High	TRUE	6
Nonpareil_Esparto2	BF	a32	Methylated	1	TRUE	60	High	TRUE	6
Nonpareil_Esparto2	BF	a33	Methylated	1	TRUE	60	High	TRUE	6
Nonpareil_Esparto2	BF	a34	Methylated	1	TRUE	60	High	TRUE	6
Nonpareil_Esparto2	BF	a35	Methylated	1	TRUE	60	High	TRUE	6
Nonpareil_Esparto2	BF	a36	Methylated	1	TRUE	60	High	TRUE	6
Nonpareil_Esparto2	BF	a37	Methylated	1	TRUE	60	High	TRUE	6
Nonpareil_Esparto2	BF	a38	Methylated	1	TRUE	60	High	TRUE	6
Nonpareil_Esparto2	BF	a39	Methylated	1	TRUE	60	High	TRUE	6
Nonpareil_Esparto2	BF	a40	Methylated	1	TRUE	60	High	TRUE	6
Nonpareil_Esparto2	BF	a41	Methylated	1	TRUE	60	High	TRUE	6
Nonpareil_Esparto2	BF	a42	Methylated	1	TRUE	60	High	TRUE	6
Nonpareil_Esparto2	BF	a43	Methylated	1	TRUE	60	High	TRUE	6
Nonpareil_Esparto2	BF	a44	Methylated	1	TRUE	60	High	TRUE	6
Nonpareil_Esparto2	BF	a45	Methylated	1	TRUE	60	High	TRUE	6
Nonpareil_Esparto2	BF	a46	Methylated	1	TRUE	60	High	TRUE	6
Nonpareil_Esparto2	BF	a47	Methylated	1	TRUE	60	High	TRUE	6
Nonpareil_Esparto2	BF	a48	Methylated	1	TRUE	60	High	TRUE	6
Nonpareil_Esparto2	BF	a49	Methylated	1	TRUE	60	High	TRUE	6
Nonpareil_Esparto2	BF	a50	Methylated	1	TRUE	60	High	TRUE	6
Nonpareil_Esparto2	BF	a51	Methylated	1	TRUE	60	High	TRUE	6
Nonpareil_Esparto2	BF	a52	Methylated	1	TRUE	60	High	TRUE	6
Nonpareil_Esparto2	BF	a53	Methylated	1	TRUE	60	High	TRUE	6
Nonpareil_Esparto2	BF	a54	Methylated	1	TRUE	60	High	TRUE	6
Nonpareil_Esparto2	BF	a55	Methylated	1	TRUE	60	High	TRUE	6
Nonpareil_Esparto2	BF	a56	Methylated	1	TRUE	60	High	TRUE	6
Nonpareil_Esparto2	BF	a57	Methylated	1	TRUE	60	High	TRUE	6
Nonpareil_Esparto2	BF	a58	Methylated	1	TRUE	60	High	TRUE	6
Nonpareil_Esparto2	BF	a59	Methylated	1	TRUE	60	High	TRUE	6
Nonpareil_Esparto2	BF	a60	Methylated	1	TRUE	60	High	TRUE	6
Nonpareil_Esparto2	BF	a61	Methylated	1	TRUE	60	High	TRUE	6
Nonpareil_Esparto2	BF	a62	Methylated	1	TRUE	60	High	TRUE	6
Nonpareil_Esparto2	BF	a63	Methylated	1	TRUE	60	High	TRUE	6
Nonpareil_Esparto2	BF	a64	Methylated	1	TRUE	60	High	TRUE	6
Nonpareil_Esparto2	BF	a65	Methylated	1	TRUE	60	High	TRUE	6
Nonpareil_Esparto2	BF	a66	Methylated	1	TRUE	60	High	TRUE	6
Nonpareil_Esparto2	BF	a67	Methylated	1	TRUE	60	High	TRUE	6
Nonpareil_Esparto2	BF	a68	Methylated	1	TRUE	60	High	TRUE	6
Nonpareil_Esparto2	BF	a69	Methylated	1	TRUE	60	High	TRUE	6
Nonpareil_Esparto2	BF	a70	Methylated	1	TRUE	60	High	TRUE	6
Nonpareil_Esparto2	BF	a71	Methylated	1	TRUE	60	High	TRUE	6
Nonpareil_Esparto2	BF	a72	Methylated	1	TRUE	60	High	TRUE	6
Nonpareil_Esparto2	BF	a73	Methylated	1	TRUE	60	High	TRUE	6
Nonpareil_Esparto2	BF	a74	Methylated	1	TRUE	60	High	TRUE	6
Nonpareil_Esparto2	BF	a75	Methylated	1	TRUE	60	High	TRUE	6
Nonpareil_Esparto2	BF	a76	Methylated	1	TRUE	60	High	TRUE	6
Nonpareil_Esparto2	BF	a77	Methylated	1	TRUE	60	High	TRUE	6
Nonpareil_Esparto2	BF	a78	Methylated	1	TRUE	60	High	TRUE	6
Nonpareil_Esparto2	BF	a79	DeMethylated	0	FALSE	60	High	TRUE	6
Nonpareil_Esparto2	BF	a80	DeMethylated	0	FALSE	60	High	TRUE	6
Nonpareil_Esparto2	BF	a81	DeMethylated	0	FALSE	60	High	TRUE	6
Nonpareil_Esparto2	BF	a82	DeMethylated	0	FALSE	60	High	TRUE	6
Nonpareil_Esparto2	BF	a83	DeMethylated	0	FALSE	60	High	TRUE	6
Nonpareil_Esparto2	BF	a84	DeMethylated	0	FALSE	60	High	TRUE	6
Nonpareil_Esparto2	BF	a85	DeMethylated	0	FALSE	60	High	TRUE	6
Nonpareil_Esparto2	BF	a86	DeMethylated	0	FALSE	60	High	TRUE	6
Nonpareil_Esparto2	BF	a87	DeMethylated	0	FALSE	60	High	TRUE	6
Nonpareil_Esparto2	BF	a88	Methylated	1	TRUE	60	High	TRUE	6
Nonpareil_Esparto2	BF	a89	DeMethylated	0	FALSE	60	High	TRUE	6
Nonpareil_Esparto2	BF	a90	DeMethylated	0	FALSE	60	High	TRUE	6
Nonpareil_Esparto2	BF	a91	Methylated	1	TRUE	60	High	TRUE	6
Nonpareil_Esparto2	BF	a92	DeMethylated	0	FALSE	60	High	TRUE	6
Nonpareil_Esparto2	BF	a93	DeMethylated	0	FALSE	60	High	TRUE	6
Nonpareil_Esparto2	BF	a94	DeMethylated	0	FALSE	60	High	TRUE	6
Nonpareil_Esparto2	BF	a95	Methylated	1	TRUE	60	High	TRUE	6
Nonpareil_Esparto2	BF	a96	Methylated	1	TRUE	60	High	TRUE	6
Nonpareil_Esparto2	BF	a97	DeMethylated	0	FALSE	60	High	TRUE	6
Nonpareil_Esparto2	BF	a98	DeMethylated	0	FALSE	60	High	TRUE	6
Nonpareil_Esparto2	BF	a99	DeMethylated	0	FALSE	60	High	TRUE	6
Nonpareil_Esparto2	BF	a100	DeMethylated	0	FALSE	60	High	TRUE	6
Nonpareil_Esparto2	BF	a101	DeMethylated	0	FALSE	60	High	TRUE	6
Nonpareil_Esparto2	BF	a102	DeMethylated	0	FALSE	60	High	TRUE	6
Nonpareil_Esparto2	BF	a103	Methylated	1	TRUE	60	High	TRUE	6
Nonpareil_Esparto2	BF	a104	DeMethylated	0	FALSE	60	High	TRUE	6
Nonpareil_Esparto2	BF	a105	DeMethylated	0	FALSE	60	High	TRUE	6
Nonpareil_Esparto2	BF	a106	DeMethylated	0	FALSE	60	High	TRUE	6
Nonpareil_Esparto2	BF	a107	DeMethylated	0	FALSE	60	High	TRUE	6
Nonpareil_Esparto2	BF	a108	DeMethylated	0	FALSE	60	High	TRUE	6
Nonpareil_Esparto2	BF	a109	DeMethylated	0	FALSE	60	High	TRUE	6
Nonpareil_Esparto2	BF	a110	DeMethylated	0	FALSE	60	High	TRUE	6
Nonpareil_Esparto2	BF	a111	DeMethylated	0	FALSE	60	High	TRUE	6
Nonpareil_Esparto2	BF	a112	DeMethylated	0	FALSE	60	High	TRUE	6
Nonpareil_Esparto2	BF	a113	DeMethylated	0	FALSE	60	High	TRUE	6
Nonpareil_Esparto2	BF	a114	DeMethylated	0	FALSE	60	High	TRUE	6
Nonpareil_Esparto2	BF	a115	DeMethylated	0	FALSE	60	High	TRUE	6
Nonpareil_Esparto2	BF	a116	DeMethylated	0	FALSE	60	High	TRUE	6
Nonpareil_Esparto2	BF	a117	DeMethylated	0	FALSE	60	High	TRUE	6
Nonpareil_Esparto2	BF	a118	DeMethylated	0	FALSE	60	High	TRUE	6
Nonpareil_Esparto2	BF	a119	DeMethylated	0	FALSE	60	High	TRUE	6
Nonpareil_Esparto2	BF	a120	DeMethylated	0	FALSE	60	High	TRUE	6
Nonpareil_Esparto2	BF	b1	Methylated	1	TRUE	60	High	TRUE	6
Nonpareil_Esparto2	BF	b6	Methylated	1	TRUE	60	High	TRUE	6
Nonpareil_Esparto2	BF	b7	Methylated	1	TRUE	60	High	TRUE	6
Nonpareil_Esparto2	BF	b10	Methylated	1	TRUE	60	High	TRUE	6
Nonpareil_Esparto2	BF	b12	DeMethylated	0	FALSE	60	High	TRUE	6
Nonpareil_Esparto2	BF	b13	Methylated	1	TRUE	60	High	TRUE	6
Nonpareil_Esparto2	BF	b14	Methylated	1	TRUE	60	High	TRUE	6
Nonpareil_Esparto2	BF	b15	Methylated	1	TRUE	60	High	TRUE	6
Nonpareil_Esparto2	BF	b16	Methylated	1	TRUE	60	High	TRUE	6
Nonpareil_Esparto2	BF	b17	Methylated	1	TRUE	60	High	TRUE	6
Nonpareil_Esparto2	BF	b18	Methylated	1	TRUE	60	High	TRUE	6
Nonpareil_Esparto2	BF	b19	Methylated	1	TRUE	60	High	TRUE	6
Nonpareil_Esparto2	BF	b20	Methylated	1	TRUE	60	High	TRUE	6
Nonpareil_Esparto2	BF	b21	DeMethylated	0	FALSE	60	High	TRUE	6
Nonpareil_Esparto2	BF	b22	Methylated	1	TRUE	60	High	TRUE	6
Nonpareil_Esparto2	BF	b23	Methylated	1	TRUE	60	High	TRUE	6
Nonpareil_Esparto2	BF	b24	Methylated	1	TRUE	60	High	TRUE	6
Nonpareil_Esparto2	BF	b25	Methylated	1	TRUE	60	High	TRUE	6
Nonpareil_Esparto2	BF	b26	Methylated	1	TRUE	60	High	TRUE	6
Nonpareil_Esparto2	BF	b27	Methylated	1	TRUE	60	High	TRUE	6
Nonpareil_Esparto2	BF	b28	Methylated	1	TRUE	60	High	TRUE	6
Nonpareil_Esparto2	BF	b29	Methylated	1	TRUE	60	High	TRUE	6
Nonpareil_Esparto2	BF	b30	Methylated	1	TRUE	60	High	TRUE	6
Nonpareil_Esparto2	BF	b31	Methylated	1	TRUE	60	High	TRUE	6
Nonpareil_Esparto2	BF	b32	DeMethylated	0	FALSE	60	High	TRUE	6
Nonpareil_Esparto2	BF	b33	Methylated	1	TRUE	60	High	TRUE	6
Nonpareil_Esparto2	BF	b34	Methylated	1	TRUE	60	High	TRUE	6
Nonpareil_Esparto2	BF	b35	Methylated	1	TRUE	60	High	TRUE	6
Nonpareil_Esparto2	BF	b36	DeMethylated	0	FALSE	60	High	TRUE	6
Nonpareil_Esparto2	BF	b37	DeMethylated	0	FALSE	60	High	TRUE	6
Nonpareil_Esparto2	BF	b38	Methylated	1	TRUE	60	High	TRUE	6
Nonpareil_Esparto2	BF	b39	Methylated	1	TRUE	60	High	TRUE	6
Nonpareil_Esparto2	BF	b40	Methylated	1	TRUE	60	High	TRUE	6
Nonpareil_Esparto2	BF	b41	Methylated	1	TRUE	60	High	TRUE	6
Nonpareil_Esparto2	BF	b42	Methylated	1	TRUE	60	High	TRUE	6
Nonpareil_Esparto2	BF	b43	Methylated	1	TRUE	60	High	TRUE	6
Nonpareil_Esparto2	BF	b44	Methylated	1	TRUE	60	High	TRUE	6
Nonpareil_Esparto2	BF	b45	Methylated	1	TRUE	60	High	TRUE	6
Nonpareil_Esparto2	BF	b46	Methylated	1	TRUE	60	High	TRUE	6
Nonpareil_Esparto2	BF	b47	Methylated	1	TRUE	60	High	TRUE	6
Nonpareil_Esparto2	BF	b48	Methylated	1	TRUE	60	High	TRUE	6
Nonpareil_Esparto2	BF	b49	DeMethylated	0	FALSE	60	High	TRUE	6
Nonpareil_Esparto2	BF	b50	DeMethylated	0	FALSE	60	High	TRUE	6
Nonpareil_Esparto2	BF	b51	Methylated	1	TRUE	60	High	TRUE	6
Nonpareil_Esparto2	BF	b52	Methylated	1	TRUE	60	High	TRUE	6
Nonpareil_Esparto2	BF	b53	Methylated	1	TRUE	60	High	TRUE	6
Nonpareil_Esparto2	BF	b54	DeMethylated	0	FALSE	60	High	TRUE	6
Nonpareil_Esparto2	BF	b55	DeMethylated	0	FALSE	60	High	TRUE	6
Nonpareil_Esparto2	BF	b56	Methylated	1	TRUE	60	High	TRUE	6
Nonpareil_Esparto2	BF	b57	Methylated	1	TRUE	60	High	TRUE	6
Nonpareil_Esparto2	BF	b58	DeMethylated	0	FALSE	60	High	TRUE	6
Nonpareil_Esparto2	BF	b59	Methylated	1	TRUE	60	High	TRUE	6
Nonpareil_Esparto2	BF	b60	Methylated	1	TRUE	60	High	TRUE	6
Nonpareil_Esparto2	BF	b61	Methylated	1	TRUE	60	High	TRUE	6
Nonpareil_Esparto2	BF	b62	DeMethylated	0	FALSE	60	High	TRUE	6
Nonpareil_Esparto2	BF	b63	Methylated	1	TRUE	60	High	TRUE	6
Nonpareil_Esparto2	BF	b64	Methylated	1	TRUE	60	High	TRUE	6
Nonpareil_Esparto2	BF	b65	DeMethylated	0	FALSE	60	High	TRUE	6
Nonpareil_Esparto2	BF	b66	DeMethylated	0	FALSE	60	High	TRUE	6
Nonpareil_Esparto2	BF	b67	Methylated	1	TRUE	60	High	TRUE	6
Nonpareil_Esparto2	BF	b68	Methylated	1	TRUE	60	High	TRUE	6
Nonpareil_Esparto2	BF	b70	Methylated	1	TRUE	60	High	TRUE	6
Nonpareil_Esparto2	BF	b71	Methylated	1	TRUE	60	High	TRUE	6
Nonpareil_Esparto2	BF	b72	Methylated	1	TRUE	60	High	TRUE	6
Nonpareil_Esparto2	BF	b73	Methylated	1	TRUE	60	High	TRUE	6
Nonpareil_Esparto2	BF	b75	Methylated	1	TRUE	60	High	TRUE	6
Nonpareil_Esparto2	BF	b76	DeMethylated	0	FALSE	60	High	TRUE	6
Nonpareil_Esparto2	BF	b77	Methylated	1	TRUE	60	High	TRUE	6
Nonpareil_Esparto2	BF	b78	Methylated	1	TRUE	60	High	TRUE	6
Nonpareil_Esparto2	BF	b79	Methylated	1	TRUE	60	High	TRUE	6
Nonpareil_Esparto2	BF	b80	Methylated	1	TRUE	60	High	TRUE	6
Nonpareil_Esparto2	BF	b81	Methylated	1	TRUE	60	High	TRUE	6
Nonpareil_Esparto2	BF	b83	DeMethylated	0	FALSE	60	High	TRUE	6
Nonpareil_Esparto2	BF	b84	DeMethylated	0	FALSE	60	High	TRUE	6
Nonpareil_Esparto2	BF	b85	Methylated	1	TRUE	60	High	TRUE	6
Nonpareil_Esparto2	BF	b86	DeMethylated	0	FALSE	60	High	TRUE	6
Nonpareil_Esparto2	BF	b87	Methylated	1	TRUE	60	High	TRUE	6
Nonpareil_Esparto2	BF	b88	Methylated	1	TRUE	60	High	TRUE	6
Nonpareil_Esparto2	BF	b89	Methylated	1	TRUE	60	High	TRUE	6
Nonpareil_Esparto2	BF	b90	DeMethylated	0	FALSE	60	High	TRUE	6
Nonpareil_Esparto2	BF	b91	Methylated	1	TRUE	60	High	TRUE	6
Nonpareil_Esparto2	BF	b93	DeMethylated	0	FALSE	60	High	TRUE	6
Nonpareil_Esparto2	BF	b95	Methylated	1	TRUE	60	High	TRUE	6
Nonpareil_Esparto2	BF	b96	DeMethylated	0	FALSE	60	High	TRUE	6
Nonpareil_Esparto2	BF	b97	Methylated	1	TRUE	60	High	TRUE	6
Nonpareil_Esparto2	BF	b98	Methylated	1	TRUE	60	High	TRUE	6
Nonpareil_Esparto2	BF	b99	DeMethylated	0	FALSE	60	High	TRUE	6
Nonpareil_Esparto2	BF	b101	Methylated	1	TRUE	60	High	TRUE	6
Nonpareil_Esparto2	BF	b103	Methylated	1	TRUE	60	High	TRUE	6
Nonpareil_Esparto2	BF	b104	DeMethylated	0	FALSE	60	High	TRUE	6
Nonpareil_Esparto2	BF	b105	Methylated	1	TRUE	60	High	TRUE	6
Nonpareil_Esparto2	BF	b106	Methylated	1	TRUE	60	High	TRUE	6
Nonpareil_Esparto2	BF	b107	DeMethylated	0	FALSE	60	High	TRUE	6
Nonpareil_Esparto2	BF	b108	DeMethylated	0	FALSE	60	High	TRUE	6
Nonpareil_Esparto2	BF	b109	Methylated	1	TRUE	60	High	TRUE	6
Nonpareil_Esparto2	BF	b110	Methylated	1	TRUE	60	High	TRUE	6
Nonpareil_Esparto2	BF	b111	DeMethylated	0	FALSE	60	High	TRUE	6
Nonpareil_Esparto2	BF	b112	DeMethylated	0	FALSE	60	High	TRUE	6
Nonpareil_Esparto2	BF	b113	DeMethylated	0	FALSE	60	High	TRUE	6
Nonpareil_Esparto2	BF	b114	Methylated	1	TRUE	60	High	TRUE	6
Nonpareil_Esparto2	BF	b115	Methylated	1	TRUE	60	High	TRUE	6
Nonpareil_Esparto2	BF	b116	DeMethylated	0	FALSE	60	High	TRUE	6
Nonpareil_Esparto2	BF	b118	DeMethylated	0	FALSE	60	High	TRUE	6
Nonpareil_Esparto2	BF	b120	DeMethylated	0	FALSE	60	High	TRUE	6
Nonpareil_Esparto2	BF	b121	DeMethylated	0	FALSE	60	High	TRUE	6
Nonpareil_Esparto2	BF	b122	DeMethylated	0	FALSE	60	High	TRUE	6
Nonpareil_Esparto2	BF	b123	DeMethylated	0	FALSE	60	High	TRUE	6
Nonpareil_Esparto2	BF	b124	DeMethylated	0	FALSE	60	High	TRUE	6
Nonpareil_Esparto2	BF	b125	Methylated	1	TRUE	60	High	TRUE	6
Nonpareil_Esparto2	BF	b126	Methylated	1	TRUE	60	High	TRUE	6
Nonpareil_Esparto2	BF	b127	DeMethylated	0	FALSE	60	High	TRUE	6
Nonpareil_Esparto2	BF	b128	DeMethylated	0	FALSE	60	High	TRUE	6
Nonpareil_Esparto2	BF	b129	DeMethylated	0	FALSE	60	High	TRUE	6
Nonpareil_Esparto2	BF	b130	DeMethylated	0	FALSE	60	High	TRUE	6
Nonpareil_Esparto2	BF	b131	DeMethylated	0	FALSE	60	High	TRUE	6
Nonpareil_Esparto2	BF	b132	DeMethylated	0	FALSE	60	High	TRUE	6
Nonpareil_Esparto2	BF	b135	Methylated	1	TRUE	60	High	TRUE	6
Nonpareil_Esparto2	BF	b136	DeMethylated	0	FALSE	60	High	TRUE	6
Nonpareil_Esparto2	BF	c1	Methylated	1	TRUE	60	High	TRUE	6
Nonpareil_Esparto2	BF	c4	Methylated	1	TRUE	60	High	TRUE	6
Nonpareil_Esparto2	BF	c7	Methylated	1	TRUE	60	High	TRUE	6
Nonpareil_Esparto2	BF	c8	Methylated	1	TRUE	60	High	TRUE	6
Nonpareil_Esparto2	BF	c10	Methylated	1	TRUE	60	High	TRUE	6
Nonpareil_Esparto2	BF	c11	Methylated	1	TRUE	60	High	TRUE	6
Nonpareil_Esparto2	BF	c12	Methylated	1	TRUE	60	High	TRUE	6
Nonpareil_Esparto2	BF	c13	Methylated	1	TRUE	60	High	TRUE	6
Nonpareil_Esparto2	BF	c14	Methylated	1	TRUE	60	High	TRUE	6
Nonpareil_Esparto2	BF	c15	Methylated	1	TRUE	60	High	TRUE	6
Nonpareil_Esparto2	BF	c16	Methylated	1	TRUE	60	High	TRUE	6
Nonpareil_Esparto2	BF	c17	Methylated	1	TRUE	60	High	TRUE	6
Nonpareil_Esparto2	BF	c18	Methylated	1	TRUE	60	High	TRUE	6
Nonpareil_Esparto2	BF	c19	Methylated	1	TRUE	60	High	TRUE	6
Nonpareil_Esparto2	BF	c20	Methylated	1	TRUE	60	High	TRUE	6
Nonpareil_Esparto2	BF	c21	Methylated	1	TRUE	60	High	TRUE	6
Nonpareil_Esparto2	BF	c22	Methylated	1	TRUE	60	High	TRUE	6
Nonpareil_Esparto2	BF	c23	Methylated	1	TRUE	60	High	TRUE	6
Nonpareil_Esparto2	BF	c24	Methylated	1	TRUE	60	High	TRUE	6
Nonpareil_Esparto2	BF	c25	Methylated	1	TRUE	60	High	TRUE	6
Nonpareil_Esparto2	BF	c26	Methylated	1	TRUE	60	High	TRUE	6
Nonpareil_Esparto2	BF	c27	Methylated	1	TRUE	60	High	TRUE	6
Nonpareil_Esparto2	BF	c28	Methylated	1	TRUE	60	High	TRUE	6
Nonpareil_Esparto2	BF	c29	DeMethylated	0	FALSE	60	High	TRUE	6
Nonpareil_Esparto2	BF	c30	DeMethylated	0	FALSE	60	High	TRUE	6
Nonpareil_Esparto2	BF	c31	Methylated	1	TRUE	60	High	TRUE	6
Nonpareil_Esparto2	BF	c32	Methylated	1	TRUE	60	High	TRUE	6
Nonpareil_Esparto2	BF	c34	Methylated	1	TRUE	60	High	TRUE	6
Nonpareil_Esparto2	BF	c35	Methylated	1	TRUE	60	High	TRUE	6
Nonpareil_Esparto2	BF	c36	Methylated	1	TRUE	60	High	TRUE	6
Nonpareil_Esparto2	BF	c37	Methylated	1	TRUE	60	High	TRUE	6
Nonpareil_Esparto2	BF	c38	Methylated	1	TRUE	60	High	TRUE	6
Nonpareil_Esparto2	BF	c39	Methylated	1	TRUE	60	High	TRUE	6
Nonpareil_Esparto2	BF	c40	Methylated	1	TRUE	60	High	TRUE	6
Nonpareil_Esparto2	BF	c41	Methylated	1	TRUE	60	High	TRUE	6
Nonpareil_Esparto2	BF	c43	Methylated	1	TRUE	60	High	TRUE	6
Nonpareil_Esparto2	BF	c44	Methylated	1	TRUE	60	High	TRUE	6
Nonpareil_Esparto2	BF	c45	Methylated	1	TRUE	60	High	TRUE	6
Nonpareil_Esparto2	BF	c46	Methylated	1	TRUE	60	High	TRUE	6
Nonpareil_Esparto2	BF	c47	Methylated	1	TRUE	60	High	TRUE	6
Nonpareil_Esparto2	BF	c48	Methylated	1	TRUE	60	High	TRUE	6
Nonpareil_Esparto2	BF	c49	Methylated	1	TRUE	60	High	TRUE	6
Nonpareil_Esparto2	BF	c50	DeMethylated	0	FALSE	60	High	TRUE	6
Nonpareil_Esparto2	BF	c52	Methylated	1	TRUE	60	High	TRUE	6
Nonpareil_Esparto2	BF	c53	Methylated	1	TRUE	60	High	TRUE	6
Nonpareil_Esparto2	BF	c54	Methylated	1	TRUE	60	High	TRUE	6
Nonpareil_Esparto2	BF	c55	Methylated	1	TRUE	60	High	TRUE	6
Nonpareil_Esparto2	BF	c56	Methylated	1	TRUE	60	High	TRUE	6
Nonpareil_Esparto2	BF	c57	DeMethylated	0	FALSE	60	High	TRUE	6
Nonpareil_Esparto2	BF	c59	Methylated	1	TRUE	60	High	TRUE	6
Nonpareil_Esparto2	BF	c60	DeMethylated	0	FALSE	60	High	TRUE	6
Nonpareil_Esparto2	BF	c61	DeMethylated	0	FALSE	60	High	TRUE	6
Nonpareil_Esparto2	BF	c62	Methylated	1	TRUE	60	High	TRUE	6
Nonpareil_Esparto2	BF	c63	DeMethylated	0	FALSE	60	High	TRUE	6
Nonpareil_Esparto2	BF	c64	Methylated	1	TRUE	60	High	TRUE	6
Nonpareil_Esparto2	BF	c65	Methylated	1	TRUE	60	High	TRUE	6
Nonpareil_Esparto2	BF	c66	Methylated	1	TRUE	60	High	TRUE	6
Nonpareil_Esparto2	BF	c67	Methylated	1	TRUE	60	High	TRUE	6
Nonpareil_Esparto2	BF	c68	Methylated	1	TRUE	60	High	TRUE	6
Nonpareil_Esparto2	BF	c69	DeMethylated	0	FALSE	60	High	TRUE	6
Nonpareil_Esparto2	BF	c70	Methylated	1	TRUE	60	High	TRUE	6
Nonpareil_Esparto2	BF	c71	DeMethylated	0	FALSE	60	High	TRUE	6
Nonpareil_Esparto2	BF	c72	Methylated	1	TRUE	60	High	TRUE	6
Nonpareil_Esparto2	BF	c73	Methylated	1	TRUE	60	High	TRUE	6
Nonpareil_Esparto2	BF	c74	DeMethylated	0	FALSE	60	High	TRUE	6
Nonpareil_Esparto2	BF	c75	Methylated	1	TRUE	60	High	TRUE	6
Nonpareil_Esparto2	BF	c76	DeMethylated	0	FALSE	60	High	TRUE	6
Nonpareil_Esparto2	BF	c77	DeMethylated	0	FALSE	60	High	TRUE	6
Nonpareil_Esparto2	BF	c78	Methylated	1	TRUE	60	High	TRUE	6
Nonpareil_Esparto2	BF	c79	Methylated	1	TRUE	60	High	TRUE	6
Nonpareil_Esparto2	BF	c80	DeMethylated	0	FALSE	60	High	TRUE	6
Nonpareil_Esparto2	BF	c81	DeMethylated	0	FALSE	60	High	TRUE	6
Nonpareil_Esparto2	BF	c82	DeMethylated	0	FALSE	60	High	TRUE	6
Nonpareil_Esparto2	BF	c83	Methylated	1	TRUE	60	High	TRUE	6
Nonpareil_Esparto2	BF	c84	Methylated	1	TRUE	60	High	TRUE	6
Nonpareil_Esparto2	BF	c85	DeMethylated	0	FALSE	60	High	TRUE	6
Nonpareil_Esparto2	BF	c86	Methylated	1	TRUE	60	High	TRUE	6
Nonpareil_Esparto2	BF	c87	DeMethylated	0	FALSE	60	High	TRUE	6
Nonpareil_Esparto2	BF	c88	Methylated	1	TRUE	60	High	TRUE	6
Nonpareil_Esparto2	BF	c89	DeMethylated	0	FALSE	60	High	TRUE	6
Nonpareil_Esparto2	BF	c90	DeMethylated	0	FALSE	60	High	TRUE	6
Nonpareil_Esparto2	BF	c91	Methylated	1	TRUE	60	High	TRUE	6
Nonpareil_Esparto2	BF	c92	DeMethylated	0	FALSE	60	High	TRUE	6
Nonpareil_Esparto2	BF	c93	Methylated	1	TRUE	60	High	TRUE	6
Nonpareil_Esparto2	BF	c94	DeMethylated	0	FALSE	60	High	TRUE	6
Nonpareil_Esparto2	BF	c95	DeMethylated	0	FALSE	60	High	TRUE	6
Nonpareil_Esparto2	BF	c96	Methylated	1	TRUE	60	High	TRUE	6
Nonpareil_Esparto2	BF	c97	DeMethylated	0	FALSE	60	High	TRUE	6
Nonpareil_Esparto2	BF	c98	DeMethylated	0	FALSE	60	High	TRUE	6
Nonpareil_Esparto2	BF	c99	DeMethylated	0	FALSE	60	High	TRUE	6
Nonpareil_Esparto2	BF	c100	DeMethylated	0	FALSE	60	High	TRUE	6
Nonpareil_Esparto2	BF	c101	Methylated	1	TRUE	60	High	TRUE	6
Nonpareil_Esparto2	BF	c102	DeMethylated	0	FALSE	60	High	TRUE	6
Nonpareil_Esparto2	BF	c103	Methylated	1	TRUE	60	High	TRUE	6
Nonpareil_Esparto2	BF	c104	DeMethylated	0	FALSE	60	High	TRUE	6
Nonpareil_Esparto2	BF	c105	DeMethylated	0	FALSE	60	High	TRUE	6
Nonpareil_Esparto2	BF	c106	Methylated	1	TRUE	60	High	TRUE	6
Nonpareil_Esparto2	BF	c107	Methylated	1	TRUE	60	High	TRUE	6
Nonpareil_Esparto2	BF	c108	Methylated	1	TRUE	60	High	TRUE	6
Nonpareil_Esparto2	BF	c109	DeMethylated	0	FALSE	60	High	TRUE	6
Nonpareil_Esparto2	BF	c110	DeMethylated	0	FALSE	60	High	TRUE	6
Nonpareil_Esparto2	BF	c111	Methylated	1	TRUE	60	High	TRUE	6
Nonpareil_Esparto2	BF	c113	DeMethylated	0	FALSE	60	High	TRUE	6
Nonpareil_Esparto2	BF	c115	DeMethylated	0	FALSE	60	High	TRUE	6
Nonpareil_Esparto2	BF	c116	DeMethylated	0	FALSE	60	High	TRUE	6
Nonpareil_Esparto2	BF	c117	Methylated	1	TRUE	60	High	TRUE	6
Nonpareil_Esparto2	BF	c118	DeMethylated	0	FALSE	60	High	TRUE	6
Nonpareil_Esparto2	BF	c119	DeMethylated	0	FALSE	60	High	TRUE	6
Nonpareil_Esparto2	BF	c120	Methylated	1	TRUE	60	High	TRUE	6
Nonpareil_Esparto2	BF	c121	DeMethylated	0	FALSE	60	High	TRUE	6
Nonpareil_Esparto2	BF	c122	DeMethylated	0	FALSE	60	High	TRUE	6
Nonpareil_Esparto2	BF	c124	DeMethylated	0	FALSE	60	High	TRUE	6
Nonpareil_Esparto2	BF	c125	DeMethylated	0	FALSE	60	High	TRUE	6
Nonpareil_Esparto2	BF	d1	Methylated	1	TRUE	60	High	TRUE	6
Nonpareil_Esparto2	BF	d2	Methylated	1	TRUE	60	High	TRUE	6
Nonpareil_Esparto2	BF	d4	Methylated	1	TRUE	60	High	TRUE	6
Nonpareil_Esparto2	BF	d7	Methylated	1	TRUE	60	High	TRUE	6
Nonpareil_Esparto2	BF	d8	Methylated	1	TRUE	60	High	TRUE	6
Nonpareil_Esparto2	BF	d9	Methylated	1	TRUE	60	High	TRUE	6
Nonpareil_Esparto2	BF	d10	Methylated	1	TRUE	60	High	TRUE	6
Nonpareil_Esparto2	BF	d11	Methylated	1	TRUE	60	High	TRUE	6
Nonpareil_Esparto2	BF	d12	Methylated	1	TRUE	60	High	TRUE	6
Nonpareil_Esparto2	BF	d13	DeMethylated	0	FALSE	60	High	TRUE	6
Nonpareil_Esparto2	BF	d14	DeMethylated	0	FALSE	60	High	TRUE	6
Nonpareil_Esparto2	BF	d15	Methylated	1	TRUE	60	High	TRUE	6
Nonpareil_Esparto2	BF	d16	Methylated	1	TRUE	60	High	TRUE	6
Nonpareil_Esparto2	BF	d17	Methylated	1	TRUE	60	High	TRUE	6
Nonpareil_Esparto2	BF	d19	Methylated	1	TRUE	60	High	TRUE	6
Nonpareil_Esparto2	BF	d20	Methylated	1	TRUE	60	High	TRUE	6
Nonpareil_Esparto2	BF	d22	Methylated	1	TRUE	60	High	TRUE	6
Nonpareil_Esparto2	BF	d23	Methylated	1	TRUE	60	High	TRUE	6
Nonpareil_Esparto2	BF	d24	Methylated	1	TRUE	60	High	TRUE	6
Nonpareil_Esparto2	BF	d25	DeMethylated	0	FALSE	60	High	TRUE	6
Nonpareil_Esparto2	BF	d26	Methylated	1	TRUE	60	High	TRUE	6
Nonpareil_Esparto2	BF	d28	Methylated	1	TRUE	60	High	TRUE	6
Nonpareil_Esparto2	BF	d29	DeMethylated	0	FALSE	60	High	TRUE	6
Nonpareil_Esparto2	BF	d30	Methylated	1	TRUE	60	High	TRUE	6
Nonpareil_Esparto2	BF	d33	Methylated	1	TRUE	60	High	TRUE	6
Nonpareil_Esparto2	BF	d34	Methylated	1	TRUE	60	High	TRUE	6
Nonpareil_Esparto2	BF	d36	Methylated	1	TRUE	60	High	TRUE	6
Nonpareil_Esparto2	BF	d38	Methylated	1	TRUE	60	High	TRUE	6
Nonpareil_Esparto2	BF	d39	Methylated	1	TRUE	60	High	TRUE	6
Nonpareil_Esparto2	BF	d40	Methylated	1	TRUE	60	High	TRUE	6
Nonpareil_Esparto2	BF	d43	Methylated	1	TRUE	60	High	TRUE	6
Nonpareil_Esparto2	BF	d44	Methylated	1	TRUE	60	High	TRUE	6
Nonpareil_Esparto2	BF	d46	Methylated	1	TRUE	60	High	TRUE	6
Nonpareil_Esparto2	BF	d47	Methylated	1	TRUE	60	High	TRUE	6
Nonpareil_Esparto2	BF	d48	Methylated	1	TRUE	60	High	TRUE	6
Nonpareil_Esparto2	BF	d49	Methylated	1	TRUE	60	High	TRUE	6
Nonpareil_Esparto2	BF	d51	Methylated	1	TRUE	60	High	TRUE	6
Nonpareil_Esparto2	BF	d52	Methylated	1	TRUE	60	High	TRUE	6
Nonpareil_Esparto2	BF	d54	Methylated	1	TRUE	60	High	TRUE	6
Nonpareil_Esparto2	BF	d55	Methylated	1	TRUE	60	High	TRUE	6
Nonpareil_Esparto2	BF	d56	Methylated	1	TRUE	60	High	TRUE	6
Nonpareil_Esparto2	BF	d57	Methylated	1	TRUE	60	High	TRUE	6
Nonpareil_Esparto2	BF	d58	Methylated	1	TRUE	60	High	TRUE	6
Nonpareil_Esparto2	BF	d60	Methylated	1	TRUE	60	High	TRUE	6
Nonpareil_Esparto2	BF	d61	Methylated	1	TRUE	60	High	TRUE	6
Nonpareil_Esparto2	BF	d62	Methylated	1	TRUE	60	High	TRUE	6
Nonpareil_Esparto2	BF	d64	Methylated	1	TRUE	60	High	TRUE	6
Nonpareil_Esparto2	BF	d65	Methylated	1	TRUE	60	High	TRUE	6
Nonpareil_Esparto2	BF	d66	Methylated	1	TRUE	60	High	TRUE	6
Nonpareil_Esparto2	BF	d67	Methylated	1	TRUE	60	High	TRUE	6
Nonpareil_Esparto2	BF	d68	Methylated	1	TRUE	60	High	TRUE	6
Nonpareil_Esparto2	BF	d69	Methylated	1	TRUE	60	High	TRUE	6
Nonpareil_Esparto2	BF	d71	Methylated	1	TRUE	60	High	TRUE	6
Nonpareil_Esparto2	BF	d74	Methylated	1	TRUE	60	High	TRUE	6
Nonpareil_Esparto2	BF	d75	DeMethylated	0	FALSE	60	High	TRUE	6
Nonpareil_Esparto2	BF	d77	Methylated	1	TRUE	60	High	TRUE	6
Nonpareil_Esparto2	BF	d78	Methylated	1	TRUE	60	High	TRUE	6
Nonpareil_Esparto2	BF	d79	Methylated	1	TRUE	60	High	TRUE	6
Nonpareil_Esparto2	BF	d80	DeMethylated	0	FALSE	60	High	TRUE	6
Nonpareil_Esparto2	BF	d81	Methylated	1	TRUE	60	High	TRUE	6
Nonpareil_Esparto2	BF	d82	Methylated	1	TRUE	60	High	TRUE	6
Nonpareil_Esparto2	BF	d83	Methylated	1	TRUE	60	High	TRUE	6
Nonpareil_Esparto2	BF	d84	DeMethylated	0	FALSE	60	High	TRUE	6
Nonpareil_Esparto2	BF	d85	Methylated	1	TRUE	60	High	TRUE	6
Nonpareil_Esparto2	BF	d86	Methylated	1	TRUE	60	High	TRUE	6
Nonpareil_Esparto2	BF	d87	DeMethylated	0	FALSE	60	High	TRUE	6
Nonpareil_Esparto2	BF	d88	Methylated	1	TRUE	60	High	TRUE	6
Nonpareil_Esparto2	BF	d89	DeMethylated	0	FALSE	60	High	TRUE	6
Nonpareil_Esparto2	BF	d90	Methylated	1	TRUE	60	High	TRUE	6
Nonpareil_Esparto2	BF	d91	DeMethylated	0	FALSE	60	High	TRUE	6
Nonpareil_Esparto2	BF	d93	Methylated	1	TRUE	60	High	TRUE	6
Nonpareil_Esparto2	BF	d95	Methylated	1	TRUE	60	High	TRUE	6
Nonpareil_Esparto2	BF	d96	DeMethylated	0	FALSE	60	High	TRUE	6
Nonpareil_Esparto2	BF	d97	Methylated	1	TRUE	60	High	TRUE	6
Nonpareil_Esparto2	BF	d98	Methylated	1	TRUE	60	High	TRUE	6
Nonpareil_Esparto2	BF	d99	Methylated	1	TRUE	60	High	TRUE	6
Nonpareil_Esparto2	BF	d100	Methylated	1	TRUE	60	High	TRUE	6
Nonpareil_Esparto2	BF	d101	Methylated	1	TRUE	60	High	TRUE	6
Nonpareil_Esparto2	BF	d102	Methylated	1	TRUE	60	High	TRUE	6
Nonpareil_Esparto2	BF	d103	DeMethylated	0	FALSE	60	High	TRUE	6
Nonpareil_Esparto2	BF	d104	Methylated	1	TRUE	60	High	TRUE	6
Nonpareil_Esparto2	BF	d105	Methylated	1	TRUE	60	High	TRUE	6
Nonpareil_Esparto2	BF	d106	Methylated	1	TRUE	60	High	TRUE	6
Nonpareil_Esparto2	BF	d107	DeMethylated	0	FALSE	60	High	TRUE	6
Nonpareil_Esparto2	BF	d108	DeMethylated	0	FALSE	60	High	TRUE	6
Nonpareil_Esparto2	BF	d109	DeMethylated	0	FALSE	60	High	TRUE	6
Nonpareil_Esparto2	BF	d110	Methylated	1	TRUE	60	High	TRUE	6
Nonpareil_Esparto2	BF	d111	Methylated	1	TRUE	60	High	TRUE	6
Nonpareil_Esparto2	BF	d112	Methylated	1	TRUE	60	High	TRUE	6
Nonpareil_Esparto2	BF	d113	Methylated	1	TRUE	60	High	TRUE	6
Nonpareil_Esparto2	BF	d114	Methylated	1	TRUE	60	High	TRUE	6
Nonpareil_Esparto2	BF	d115	DeMethylated	0	FALSE	60	High	TRUE	6
Nonpareil_Esparto2	BF	d116	DeMethylated	0	FALSE	60	High	TRUE	6
Nonpareil_Esparto2	BF	d117	Methylated	1	TRUE	60	High	TRUE	6
Nonpareil_Esparto2	BF	d118	Methylated	1	TRUE	60	High	TRUE	6
Nonpareil_Esparto2	BF	d119	DeMethylated	0	FALSE	60	High	TRUE	6
Nonpareil_Esparto2	BF	d120	DeMethylated	0	FALSE	60	High	TRUE	6
Nonpareil_Esparto2	BF	d121	Methylated	1	TRUE	60	High	TRUE	6
Nonpareil_Esparto2	BF	d122	DeMethylated	0	FALSE	60	High	TRUE	6
Nonpareil_Esparto2	BF	d123	Methylated	1	TRUE	60	High	TRUE	6
Nonpareil_Esparto2	BF	d124	Methylated	1	TRUE	60	High	TRUE	6
Nonpareil_Esparto2	BF	d125	DeMethylated	0	FALSE	60	High	TRUE	6
Nonpareil_Esparto2	BF	d126	Methylated	1	TRUE	60	High	TRUE	6
Nonpareil_Esparto2	BF	d127	DeMethylated	0	FALSE	60	High	TRUE	6
Nonpareil_Esparto2	BF	d128	Methylated	1	TRUE	60	High	TRUE	6
Nonpareil_Esparto2	BF	d129	DeMethylated	0	FALSE	60	High	TRUE	6
Nonpareil_Esparto2	BF	d130	Methylated	1	TRUE	60	High	TRUE	6
Nonpareil_Esparto2	BF	d131	Methylated	1	TRUE	60	High	TRUE	6
Nonpareil_Esparto2	BF	d132	DeMethylated	0	FALSE	60	High	TRUE	6
Nonpareil_Esparto2	BF	d133	Methylated	1	TRUE	60	High	TRUE	6
Nonpareil_Esparto2	BF	d134	DeMethylated	0	FALSE	60	High	TRUE	6
Nonpareil_Esparto2	BF	d135	Methylated	1	TRUE	60	High	TRUE	6
Nonpareil_Esparto2	BF	d136	Methylated	1	TRUE	60	High	TRUE	6
Nonpareil_Esparto2	BF	d137	DeMethylated	0	FALSE	60	High	TRUE	6
Nonpareil_Esparto2	BF	d138	DeMethylated	0	FALSE	60	High	TRUE	6
Nonpareil_Esparto2	BF	d139	DeMethylated	0	FALSE	60	High	TRUE	6
Nonpareil_Esparto2	BF	d140	DeMethylated	0	FALSE	60	High	TRUE	6
Nonpareil_Esparto2	BF	d141	Methylated	1	TRUE	60	High	TRUE	6
Nonpareil_Esparto2	BF	d142	Methylated	1	TRUE	60	High	TRUE	6
Nonpareil_Esparto2	BF	d143	DeMethylated	0	FALSE	60	High	TRUE	6
Nonpareil_Esparto2	BF	d144	Methylated	1	TRUE	60	High	TRUE	6
Nonpareil_Esparto2	BF	d145	Methylated	1	TRUE	60	High	TRUE	6
Nonpareil_Esparto2	BF	d146	Methylated	1	TRUE	60	High	TRUE	6
Nonpareil_Esparto2	BF	d147	DeMethylated	0	FALSE	60	High	TRUE	6
Nonpareil_Esparto2	BF	d148	DeMethylated	0	FALSE	60	High	TRUE	6
Nonpareil_Esparto2	BF	d149	DeMethylated	0	FALSE	60	High	TRUE	6
Nonpareil_Esparto2	BF	d150	DeMethylated	0	FALSE	60	High	TRUE	6
Nonpareil_Esparto2	BF	d151	DeMethylated	0	FALSE	60	High	TRUE	6
Nonpareil_Esparto2	BF	d152	Methylated	1	TRUE	60	High	TRUE	6
Nonpareil_Esparto2	BF	d154	Methylated	1	TRUE	60	High	TRUE	6
Nonpareil_Esparto2	BF	d155	DeMethylated	0	FALSE	60	High	TRUE	6
Nonpareil_Esparto2	BF	d156	DeMethylated	0	FALSE	60	High	TRUE	6
Nonpareil_Esparto2	BF	d157	DeMethylated	0	FALSE	60	High	TRUE	6
Nonpareil_Esparto2	BF	d159	DeMethylated	0	FALSE	60	High	TRUE	6
Nonpareil_Esparto2	BF	d160	DeMethylated	0	FALSE	60	High	TRUE	6
Nonpareil_Esparto2	BF	d161	Methylated	1	TRUE	60	High	TRUE	6
Nonpareil_Esparto2	BF	e5	Methylated	1	TRUE	60	High	TRUE	6
Nonpareil_Esparto2	BF	e8	DeMethylated	0	FALSE	60	High	TRUE	6
Nonpareil_Esparto2	BF	e10	Methylated	1	TRUE	60	High	TRUE	6
Nonpareil_Esparto2	BF	e11	Methylated	1	TRUE	60	High	TRUE	6
Nonpareil_Esparto2	BF	e14	DeMethylated	0	FALSE	60	High	TRUE	6
Nonpareil_Esparto2	BF	e18	Methylated	1	TRUE	60	High	TRUE	6
Nonpareil_Esparto2	BF	e20	Methylated	1	TRUE	60	High	TRUE	6
Nonpareil_Esparto2	BF	e22	Methylated	1	TRUE	60	High	TRUE	6
Nonpareil_Esparto2	BF	e23	DeMethylated	0	FALSE	60	High	TRUE	6
Nonpareil_Esparto2	BF	e24	Methylated	1	TRUE	60	High	TRUE	6
Nonpareil_Esparto2	BF	e25	Methylated	1	TRUE	60	High	TRUE	6
Nonpareil_Esparto2	BF	e26	Methylated	1	TRUE	60	High	TRUE	6
Nonpareil_Esparto2	BF	e27	Methylated	1	TRUE	60	High	TRUE	6
Nonpareil_Esparto2	BF	e29	Methylated	1	TRUE	60	High	TRUE	6
Nonpareil_Esparto2	BF	e30	Methylated	1	TRUE	60	High	TRUE	6
Nonpareil_Esparto2	BF	e31	Methylated	1	TRUE	60	High	TRUE	6
Nonpareil_Esparto2	BF	e32	Methylated	1	TRUE	60	High	TRUE	6
Nonpareil_Esparto2	BF	e33	DeMethylated	0	FALSE	60	High	TRUE	6
Nonpareil_Esparto2	BF	e34	Methylated	1	TRUE	60	High	TRUE	6
Nonpareil_Esparto2	BF	e35	Methylated	1	TRUE	60	High	TRUE	6
Nonpareil_Esparto2	BF	e36	DeMethylated	0	FALSE	60	High	TRUE	6
Nonpareil_Esparto2	BF	e37	Methylated	1	TRUE	60	High	TRUE	6
Nonpareil_Esparto2	BF	e38	DeMethylated	0	FALSE	60	High	TRUE	6
Nonpareil_Esparto2	BF	e40	Methylated	1	TRUE	60	High	TRUE	6
Nonpareil_Esparto2	BF	e42	DeMethylated	0	FALSE	60	High	TRUE	6
Nonpareil_Esparto2	BF	e43	Methylated	1	TRUE	60	High	TRUE	6
Nonpareil_Esparto2	BF	e44	DeMethylated	0	FALSE	60	High	TRUE	6
Nonpareil_Esparto2	BF	e45	DeMethylated	0	FALSE	60	High	TRUE	6
Nonpareil_Esparto2	BF	e46	Methylated	1	TRUE	60	High	TRUE	6
Nonpareil_Esparto2	BF	e47	Methylated	1	TRUE	60	High	TRUE	6
Nonpareil_Esparto2	BF	e48	Methylated	1	TRUE	60	High	TRUE	6
Nonpareil_Esparto2	BF	e49	Methylated	1	TRUE	60	High	TRUE	6
Nonpareil_Esparto2	BF	e50	Methylated	1	TRUE	60	High	TRUE	6
Nonpareil_Esparto2	BF	e54	DeMethylated	0	FALSE	60	High	TRUE	6
Nonpareil_Esparto2	BF	e55	Methylated	1	TRUE	60	High	TRUE	6
Nonpareil_Esparto2	BF	e56	Methylated	1	TRUE	60	High	TRUE	6
Nonpareil_Esparto2	BF	e57	DeMethylated	0	FALSE	60	High	TRUE	6
Nonpareil_Esparto2	BF	e58	DeMethylated	0	FALSE	60	High	TRUE	6
Nonpareil_Esparto2	BF	e59	DeMethylated	0	FALSE	60	High	TRUE	6
Nonpareil_Esparto2	BF	e60	DeMethylated	0	FALSE	60	High	TRUE	6
Nonpareil_Esparto2	BF	e61	DeMethylated	0	FALSE	60	High	TRUE	6
Nonpareil_Esparto2	BF	e63	DeMethylated	0	FALSE	60	High	TRUE	6
Nonpareil_Esparto2	BF	e64	DeMethylated	0	FALSE	60	High	TRUE	6
Nonpareil_Esparto2	BF	e65	DeMethylated	0	FALSE	60	High	TRUE	6
Nonpareil_Esparto2	BF	e67	Methylated	1	TRUE	60	High	TRUE	6
Nonpareil_Esparto2	BF	e68	Methylated	1	TRUE	60	High	TRUE	6
Nonpareil_Esparto2	BF	e69	Methylated	1	TRUE	60	High	TRUE	6
Nonpareil_Esparto2	BF	e70	DeMethylated	0	FALSE	60	High	TRUE	6
Nonpareil_Esparto2	BF	e71	DeMethylated	0	FALSE	60	High	TRUE	6
Nonpareil_Esparto2	BF	e72	DeMethylated	0	FALSE	60	High	TRUE	6
Nonpareil_Esparto2	BF	e73	DeMethylated	0	FALSE	60	High	TRUE	6
Nonpareil_Esparto2	BF	e74	Methylated	1	TRUE	60	High	TRUE	6
Nonpareil_Esparto2	BF	e75	DeMethylated	0	FALSE	60	High	TRUE	6
Nonpareil_Esparto2	BF	e76	DeMethylated	0	FALSE	60	High	TRUE	6
Nonpareil_Esparto2	BF	e77	DeMethylated	0	FALSE	60	High	TRUE	6
Nonpareil_Esparto2	BF	e78	Methylated	1	TRUE	60	High	TRUE	6
Nonpareil_Esparto2	BF	e79	DeMethylated	0	FALSE	60	High	TRUE	6
Nonpareil_Esparto2	BF	e80	Methylated	1	TRUE	60	High	TRUE	6
Nonpareil_Esparto2	BF	e81	DeMethylated	0	FALSE	60	High	TRUE	6
Nonpareil_Esparto2	BF	e82	DeMethylated	0	FALSE	60	High	TRUE	6
Nonpareil_Esparto2	BF	e83	DeMethylated	0	FALSE	60	High	TRUE	6
Nonpareil_Esparto2	BF	e84	DeMethylated	0	FALSE	60	High	TRUE	6
Nonpareil_Esparto2	BF	e85	DeMethylated	0	FALSE	60	High	TRUE	6
Nonpareil_Esparto2	BF	e86	DeMethylated	0	FALSE	60	High	TRUE	6
Nonpareil_Esparto2	BF	e87	DeMethylated	0	FALSE	60	High	TRUE	6
Nonpareil_Esparto2	BF	e88	DeMethylated	0	FALSE	60	High	TRUE	6
Nonpareil_Esparto2	BF	e89	DeMethylated	0	FALSE	60	High	TRUE	6
Nonpareil_Esparto2	BF	e90	DeMethylated	0	FALSE	60	High	TRUE	6
Nonpareil_Esparto2	BF	e91	DeMethylated	0	FALSE	60	High	TRUE	6
Nonpareil_Esparto2	BF	e93	DeMethylated	0	FALSE	60	High	TRUE	6
Nonpareil_Esparto2	BF	e94	DeMethylated	0	FALSE	60	High	TRUE	6
Nonpareil_Esparto2	BF	e98	DeMethylated	0	FALSE	60	High	TRUE	6
Nonpareil_Esparto2	BF	e100	Methylated	1	TRUE	60	High	TRUE	6
Nonpareil_Esparto2	BF	e101	DeMethylated	0	FALSE	60	High	TRUE	6
Nonpareil_Esparto2	BF	e102	DeMethylated	0	FALSE	60	High	TRUE	6
Nonpareil_Esparto2	BF	e103	Methylated	1	TRUE	60	High	TRUE	6
Nonpareil_Esparto2	BF	e104	DeMethylated	0	FALSE	60	High	TRUE	6
Nonpareil_Esparto2	BF	e105	DeMethylated	0	FALSE	60	High	TRUE	6
Nonpareil_Esparto2	BF	e106	Methylated	1	TRUE	60	High	TRUE	6
Nonpareil_Esparto2	BF	e107	DeMethylated	0	FALSE	60	High	TRUE	6
Nonpareil_Esparto2	BF	e108	DeMethylated	0	FALSE	60	High	TRUE	6
Nonpareil_Esparto2	BF	e109	DeMethylated	0	FALSE	60	High	TRUE	6
Nonpareil_Esparto2	BF	e110	Methylated	1	TRUE	60	High	TRUE	6
Nonpareil_Esparto2	BF	e111	Methylated	1	TRUE	60	High	TRUE	6
Nonpareil_Esparto2	BF	e112	DeMethylated	0	FALSE	60	High	TRUE	6
Nonpareil_Esparto2	BF	e113	Methylated	1	TRUE	60	High	TRUE	6
Nonpareil_Esparto2	BF	e114	DeMethylated	0	FALSE	60	High	TRUE	6
Nonpareil_Esparto2	BF	f1	Methylated	1	TRUE	60	High	TRUE	6
Nonpareil_Esparto2	BF	f2	Methylated	1	TRUE	60	High	TRUE	6
Nonpareil_Esparto2	BF	f3	Methylated	1	TRUE	60	High	TRUE	6
Nonpareil_Esparto2	BF	f4	Methylated	1	TRUE	60	High	TRUE	6
Nonpareil_Esparto2	BF	f5	Methylated	1	TRUE	60	High	TRUE	6
Nonpareil_Esparto2	BF	f6	Methylated	1	TRUE	60	High	TRUE	6
Nonpareil_Esparto2	BF	f7	Methylated	1	TRUE	60	High	TRUE	6
Nonpareil_Esparto2	BF	f8	Methylated	1	TRUE	60	High	TRUE	6
Nonpareil_Esparto2	BF	f9	Methylated	1	TRUE	60	High	TRUE	6
Nonpareil_Esparto2	BF	f10	Methylated	1	TRUE	60	High	TRUE	6
Nonpareil_Esparto2	BF	f11	Methylated	1	TRUE	60	High	TRUE	6
Nonpareil_Esparto2	BF	f12	Methylated	1	TRUE	60	High	TRUE	6
Nonpareil_Esparto2	BF	f13	Methylated	1	TRUE	60	High	TRUE	6
Nonpareil_Esparto2	BF	f14	Methylated	1	TRUE	60	High	TRUE	6
Nonpareil_Esparto2	BF	f16	Methylated	1	TRUE	60	High	TRUE	6
Nonpareil_Esparto2	BF	f17	Methylated	1	TRUE	60	High	TRUE	6
Nonpareil_Esparto2	BF	f18	Methylated	1	TRUE	60	High	TRUE	6
Nonpareil_Esparto2	BF	f19	Methylated	1	TRUE	60	High	TRUE	6
Nonpareil_Esparto2	BF	f20	Methylated	1	TRUE	60	High	TRUE	6
Nonpareil_Esparto2	BF	f21	Methylated	1	TRUE	60	High	TRUE	6
Nonpareil_Esparto2	BF	f22	Methylated	1	TRUE	60	High	TRUE	6
Nonpareil_Esparto2	BF	f24	Methylated	1	TRUE	60	High	TRUE	6
Nonpareil_Esparto2	BF	f25	Methylated	1	TRUE	60	High	TRUE	6
Nonpareil_Esparto2	BF	f26	Methylated	1	TRUE	60	High	TRUE	6
Nonpareil_Esparto2	BF	f27	Methylated	1	TRUE	60	High	TRUE	6
Nonpareil_Esparto2	BF	f28	Methylated	1	TRUE	60	High	TRUE	6
Nonpareil_Esparto2	BF	f29	Methylated	1	TRUE	60	High	TRUE	6
Nonpareil_Esparto2	BF	f31	Methylated	1	TRUE	60	High	TRUE	6
Nonpareil_Esparto2	BF	f32	Methylated	1	TRUE	60	High	TRUE	6
Nonpareil_Esparto2	BF	f33	Methylated	1	TRUE	60	High	TRUE	6
Nonpareil_Esparto2	BF	f34	Methylated	1	TRUE	60	High	TRUE	6
Nonpareil_Esparto2	BF	f35	Methylated	1	TRUE	60	High	TRUE	6
Nonpareil_Esparto2	BF	f36	Methylated	1	TRUE	60	High	TRUE	6
Nonpareil_Esparto2	BF	f38	Methylated	1	TRUE	60	High	TRUE	6
Nonpareil_Esparto2	BF	f39	Methylated	1	TRUE	60	High	TRUE	6
Nonpareil_Esparto2	BF	f40	Methylated	1	TRUE	60	High	TRUE	6
Nonpareil_Esparto2	BF	f41	Methylated	1	TRUE	60	High	TRUE	6
Nonpareil_Esparto2	BF	f42	Methylated	1	TRUE	60	High	TRUE	6
Nonpareil_Esparto2	BF	f43	Methylated	1	TRUE	60	High	TRUE	6
Nonpareil_Esparto2	BF	f44	Methylated	1	TRUE	60	High	TRUE	6
Nonpareil_Esparto2	BF	f45	Methylated	1	TRUE	60	High	TRUE	6
Nonpareil_Esparto2	BF	f46	Methylated	1	TRUE	60	High	TRUE	6
Nonpareil_Esparto2	BF	f47	Methylated	1	TRUE	60	High	TRUE	6
Nonpareil_Esparto2	BF	f48	Methylated	1	TRUE	60	High	TRUE	6
Nonpareil_Esparto2	BF	f49	Methylated	1	TRUE	60	High	TRUE	6
Nonpareil_Esparto2	BF	f50	Methylated	1	TRUE	60	High	TRUE	6
Nonpareil_Esparto2	BF	f51	Methylated	1	TRUE	60	High	TRUE	6
Nonpareil_Esparto2	BF	f52	Methylated	1	TRUE	60	High	TRUE	6
Nonpareil_Esparto2	BF	f53	Methylated	1	TRUE	60	High	TRUE	6
Nonpareil_Esparto2	BF	f54	Methylated	1	TRUE	60	High	TRUE	6
Nonpareil_Esparto2	BF	f55	Methylated	1	TRUE	60	High	TRUE	6
Nonpareil_Esparto2	BF	f56	Methylated	1	TRUE	60	High	TRUE	6
Nonpareil_Esparto2	BF	f57	Methylated	1	TRUE	60	High	TRUE	6
Nonpareil_Esparto2	BF	f58	Methylated	1	TRUE	60	High	TRUE	6
Nonpareil_Esparto2	BF	f59	Methylated	1	TRUE	60	High	TRUE	6
Nonpareil_Esparto2	BF	f60	Methylated	1	TRUE	60	High	TRUE	6
Nonpareil_Esparto2	BF	f61	Methylated	1	TRUE	60	High	TRUE	6
Nonpareil_Esparto2	BF	f62	Methylated	1	TRUE	60	High	TRUE	6
Nonpareil_Esparto2	BF	f63	Methylated	1	TRUE	60	High	TRUE	6
Nonpareil_Esparto2	BF	f64	Methylated	1	TRUE	60	High	TRUE	6
Nonpareil_Esparto2	BF	f65	Methylated	1	TRUE	60	High	TRUE	6
Nonpareil_Esparto2	BF	f66	Methylated	1	TRUE	60	High	TRUE	6
Nonpareil_Esparto2	BF	f67	Methylated	1	TRUE	60	High	TRUE	6
Nonpareil_Esparto2	BF	f68	Methylated	1	TRUE	60	High	TRUE	6
Nonpareil_Esparto2	BF	f69	Methylated	1	TRUE	60	High	TRUE	6
Nonpareil_Esparto2	BF	f70	Methylated	1	TRUE	60	High	TRUE	6
Nonpareil_Esparto2	BF	f71	Methylated	1	TRUE	60	High	TRUE	6
Nonpareil_Esparto2	BF	f72	Methylated	1	TRUE	60	High	TRUE	6
Nonpareil_Esparto2	BF	f73	Methylated	1	TRUE	60	High	TRUE	6
Nonpareil_Esparto2	BF	f74	Methylated	1	TRUE	60	High	TRUE	6
Nonpareil_Esparto2	BF	f75	Methylated	1	TRUE	60	High	TRUE	6
Nonpareil_Esparto2	BF	f76	Methylated	1	TRUE	60	High	TRUE	6
Nonpareil_Esparto2	BF	f77	Methylated	1	TRUE	60	High	TRUE	6
Nonpareil_Esparto2	BF	f78	Methylated	1	TRUE	60	High	TRUE	6
Nonpareil_Esparto2	BF	f79	Methylated	1	TRUE	60	High	TRUE	6
Nonpareil_Esparto2	BF	f80	Methylated	1	TRUE	60	High	TRUE	6
Nonpareil_Esparto2	BF	f81	Methylated	1	TRUE	60	High	TRUE	6
Nonpareil_Esparto2	BF	f82	Methylated	1	TRUE	60	High	TRUE	6
Nonpareil_Esparto2	BF	f83	Methylated	1	TRUE	60	High	TRUE	6
Nonpareil_Esparto2	BF	f84	Methylated	1	TRUE	60	High	TRUE	6
Nonpareil_Esparto2	BF	f85	Methylated	1	TRUE	60	High	TRUE	6
Nonpareil_Esparto2	BF	f86	Methylated	1	TRUE	60	High	TRUE	6
Nonpareil_Esparto2	BF	f87	Methylated	1	TRUE	60	High	TRUE	6
Nonpareil_Esparto2	BF	f88	Methylated	1	TRUE	60	High	TRUE	6
Nonpareil_Esparto2	BF	f89	Methylated	1	TRUE	60	High	TRUE	6
Nonpareil_Esparto2	BF	f90	Methylated	1	TRUE	60	High	TRUE	6
Nonpareil_Esparto2	BF	f91	Methylated	1	TRUE	60	High	TRUE	6
Nonpareil_Esparto2	BF	f92	Methylated	1	TRUE	60	High	TRUE	6
Nonpareil_Esparto2	BF	f93	Methylated	1	TRUE	60	High	TRUE	6
Nonpareil_Esparto2	BF	f94	Methylated	1	TRUE	60	High	TRUE	6
Nonpareil_Esparto2	BF	f95	Methylated	1	TRUE	60	High	TRUE	6
Nonpareil_Esparto2	BF	f96	Methylated	1	TRUE	60	High	TRUE	6
Nonpareil_Esparto2	BF	f97	Methylated	1	TRUE	60	High	TRUE	6
Nonpareil_Esparto2	BF	f98	Methylated	1	TRUE	60	High	TRUE	6
Nonpareil_Esparto2	BF	f99	Methylated	1	TRUE	60	High	TRUE	6
Nonpareil_Esparto2	BF	f100	Methylated	1	TRUE	60	High	TRUE	6
Nonpareil_Esparto2	BF	f101	Methylated	1	TRUE	60	High	TRUE	6
Nonpareil_Esparto2	BF	f102	Methylated	1	TRUE	60	High	TRUE	6
Nonpareil_Esparto2	BF	f103	Methylated	1	TRUE	60	High	TRUE	6
Nonpareil_Esparto2	BF	f104	Methylated	1	TRUE	60	High	TRUE	6
Nonpareil_Esparto2	BF	f105	Methylated	1	TRUE	60	High	TRUE	6
Nonpareil_Esparto2	BF	f106	Methylated	1	TRUE	60	High	TRUE	6
Nonpareil_Esparto2	BF	f107	Methylated	1	TRUE	60	High	TRUE	6
Nonpareil_Esparto2	BF	f108	Methylated	1	TRUE	60	High	TRUE	6
Nonpareil_Esparto2	BF	f109	Methylated	1	TRUE	60	High	TRUE	6
Nonpareil_Esparto2	BF	f110	Methylated	1	TRUE	60	High	TRUE	6
Nonpareil_Esparto2	BF	f111	Methylated	1	TRUE	60	High	TRUE	6
Nonpareil_Esparto2	BF	f112	Methylated	1	TRUE	60	High	TRUE	6
Nonpareil_Esparto2	BF	f113	Methylated	1	TRUE	60	High	TRUE	6
Nonpareil_Esparto2	BF	f114	Methylated	1	TRUE	60	High	TRUE	6
Nonpareil_Esparto2	BF	f115	Methylated	1	TRUE	60	High	TRUE	6
Nonpareil_Esparto2	BF	f116	Methylated	1	TRUE	60	High	TRUE	6
Nonpareil_Esparto2	BF	f117	Methylated	1	TRUE	60	High	TRUE	6
Nonpareil_Esparto2	BF	f118	Methylated	1	TRUE	60	High	TRUE	6
Nonpareil_Esparto2	BF	f119	Methylated	1	TRUE	60	High	TRUE	6
Nonpareil_Esparto2	BF	f120	Methylated	1	TRUE	60	High	TRUE	6
Nonpareil_Esparto2	BF	f121	Methylated	1	TRUE	60	High	TRUE	6
Nonpareil_Esparto2	BF	f122	DeMethylated	0	FALSE	60	High	TRUE	6
Nonpareil_Esparto2	BF	f123	Methylated	1	TRUE	60	High	TRUE	6
Nonpareil_Esparto2	BF	f124	Methylated	1	TRUE	60	High	TRUE	6
Nonpareil_Esparto2	BF	f125	Methylated	1	TRUE	60	High	TRUE	6
Nonpareil_Esparto2	BF	f126	Methylated	1	TRUE	60	High	TRUE	6
Nonpareil_Esparto2	BF	f127	Methylated	1	TRUE	60	High	TRUE	6
Nonpareil_Esparto2	BF	f128	Methylated	1	TRUE	60	High	TRUE	6
Nonpareil_Esparto2	BF	f129	DeMethylated	0	FALSE	60	High	TRUE	6
Nonpareil_Esparto2	BF	f130	Methylated	1	TRUE	60	High	TRUE	6
Nonpareil_Esparto2	BF	f131	Methylated	1	TRUE	60	High	TRUE	6
Nonpareil_Esparto2	BF	f132	Methylated	1	TRUE	60	High	TRUE	6
Nonpareil_Esparto2	BF	f133	Methylated	1	TRUE	60	High	TRUE	6
Nonpareil_Esparto2	BF	f134	Methylated	1	TRUE	60	High	TRUE	6
Nonpareil_Esparto2	BF	f135	Methylated	1	TRUE	60	High	TRUE	6
Nonpareil_Esparto2	BF	f136	DeMethylated	0	FALSE	60	High	TRUE	6
Nonpareil_Esparto2	BF	f137	Methylated	1	TRUE	60	High	TRUE	6
Nonpareil_Esparto2	BF	f138	Methylated	1	TRUE	60	High	TRUE	6
Nonpareil_Esparto2	BF	f139	DeMethylated	0	FALSE	60	High	TRUE	6
Nonpareil_Esparto2	BF	f140	Methylated	1	TRUE	60	High	TRUE	6
Nonpareil_Esparto2	BF	f141	Methylated	1	TRUE	60	High	TRUE	6
Nonpareil_Esparto2	BF	f142	DeMethylated	0	FALSE	60	High	TRUE	6
Nonpareil_Esparto2	BF	f143	Methylated	1	TRUE	60	High	TRUE	6
Nonpareil_Esparto2	BF	f144	Methylated	1	TRUE	60	High	TRUE	6
Nonpareil_Esparto2	BF	f145	Methylated	1	TRUE	60	High	TRUE	6
Nonpareil_Esparto2	BF	f146	Methylated	1	TRUE	60	High	TRUE	6
Nonpareil_Esparto2	BF	f147	Methylated	1	TRUE	60	High	TRUE	6
Nonpareil_Esparto2	BF	f148	Methylated	1	TRUE	60	High	TRUE	6
Nonpareil_Esparto2	BF	f149	Methylated	1	TRUE	60	High	TRUE	6
Nonpareil_Esparto2	BF	f150	Methylated	1	TRUE	60	High	TRUE	6
Nonpareil_Esparto2	BF	f151	Methylated	1	TRUE	60	High	TRUE	6
Nonpareil_Esparto2	BF	f152	Methylated	1	TRUE	60	High	TRUE	6
Nonpareil_Esparto2	BF	f153	Methylated	1	TRUE	60	High	TRUE	6
Nonpareil_Esparto2	BF	f154	Methylated	1	TRUE	60	High	TRUE	6
Nonpareil_Esparto2	BF	f155	Methylated	1	TRUE	60	High	TRUE	6
Nonpareil_Esparto2	BF	f156	DeMethylated	0	FALSE	60	High	TRUE	6
Nonpareil_Esparto2	BF	f157	Methylated	1	TRUE	60	High	TRUE	6
Nonpareil_Esparto2	BF	f158	Methylated	1	TRUE	60	High	TRUE	6
Nonpareil_Esparto2	BF	f159	DeMethylated	0	FALSE	60	High	TRUE	6
Nonpareil_Esparto2	BF	f160	Methylated	1	TRUE	60	High	TRUE	6
Nonpareil_Esparto2	BF	f161	Methylated	1	TRUE	60	High	TRUE	6
Nonpareil_Esparto2	BF	f162	DeMethylated	0	FALSE	60	High	TRUE	6
Nonpareil_Esparto2	BF	f163	Methylated	1	TRUE	60	High	TRUE	6
Nonpareil_Esparto2	BF	f164	Methylated	1	TRUE	60	High	TRUE	6
Nonpareil_Esparto2	BF	f166	DeMethylated	0	FALSE	60	High	TRUE	6
Nonpareil_Esparto2	BF	f167	Methylated	1	TRUE	60	High	TRUE	6
Nonpareil_Esparto2	BF	f168	Methylated	1	TRUE	60	High	TRUE	6
Nonpareil_Esparto2	BF	f169	Methylated	1	TRUE	60	High	TRUE	6
Nonpareil_Esparto2	BF	f170	Methylated	1	TRUE	60	High	TRUE	6
Nonpareil_Esparto2	BF	f172	Methylated	1	TRUE	60	High	TRUE	6
Nonpareil_Esparto2	BF	f173	DeMethylated	0	FALSE	60	High	TRUE	6
Nonpareil_Esparto2	BF	f176	Methylated	1	TRUE	60	High	TRUE	6
Nonpareil_Esparto2	BF	f177	DeMethylated	0	FALSE	60	High	TRUE	6
Nonpareil_Esparto2	BF	f178	DeMethylated	0	FALSE	60	High	TRUE	6
Nonpareil_Esparto2	BF	f179	Methylated	1	TRUE	60	High	TRUE	6
Nonpareil_Esparto2	BF	f180	Methylated	1	TRUE	60	High	TRUE	6
Nonpareil_Esparto2	BF	f181	Methylated	1	TRUE	60	High	TRUE	6
Nonpareil_Esparto2	BF	f182	Methylated	1	TRUE	60	High	TRUE	6
Nonpareil_Esparto2	BF	f183	Methylated	1	TRUE	60	High	TRUE	6
Nonpareil_Esparto2	BF	f184	Methylated	1	TRUE	60	High	TRUE	6
Nonpareil_Esparto2	BF	f185	Methylated	1	TRUE	60	High	TRUE	6
Nonpareil_Esparto2	BF	f186	Methylated	1	TRUE	60	High	TRUE	6
Nonpareil_Esparto2	BF	f187	Methylated	1	TRUE	60	High	TRUE	6
Nonpareil_Esparto2	BF	f188	Methylated	1	TRUE	60	High	TRUE	6
Nonpareil_Esparto2	BF	f189	Methylated	1	TRUE	60	High	TRUE	6
Nonpareil_Esparto2	BF	f190	Methylated	1	TRUE	60	High	TRUE	6
Nonpareil_Esparto2	BF	f191	Methylated	1	TRUE	60	High	TRUE	6
Nonpareil_Esparto2	BF	f192	Methylated	1	TRUE	60	High	TRUE	6
Nonpareil_Esparto2	BF	f193	Methylated	1	TRUE	60	High	TRUE	6
Nonpareil_Esparto2	BF	f195	Methylated	1	TRUE	60	High	TRUE	6
Nonpareil_Esparto2	BF	f196	Methylated	1	TRUE	60	High	TRUE	6
Nonpareil_Esparto2	BF	f197	DeMethylated	0	FALSE	60	High	TRUE	6
Nonpareil_Esparto2	BF	f199	Methylated	1	TRUE	60	High	TRUE	6
Nonpareil_Esparto2	BF	f200	DeMethylated	0	FALSE	60	High	TRUE	6
Nonpareil_Esparto2	BF	f201	Methylated	1	TRUE	60	High	TRUE	6
Nonpareil_Esparto2	BF	f202	Methylated	1	TRUE	60	High	TRUE	6
Nonpareil_Esparto2	BF	f203	Methylated	1	TRUE	60	High	TRUE	6
Nonpareil_Esparto2	BF	f205	DeMethylated	0	FALSE	60	High	TRUE	6
Nonpareil_Esparto2	BF	f206	Methylated	1	TRUE	60	High	TRUE	6
Nonpareil_Esparto2	BF	f207	DeMethylated	0	FALSE	60	High	TRUE	6
Nonpareil_Esparto2	BF	f208	Methylated	1	TRUE	60	High	TRUE	6
Nonpareil_Esparto2	BF	f209	DeMethylated	0	FALSE	60	High	TRUE	6
Nonpareil_Esparto2	BF	f210	Methylated	1	TRUE	60	High	TRUE	6
Nonpareil_Esparto2	BF	f211	Methylated	1	TRUE	60	High	TRUE	6
Nonpareil_Esparto2	BF	f212	DeMethylated	0	FALSE	60	High	TRUE	6
Nonpareil_Esparto2	BF	f213	Methylated	1	TRUE	60	High	TRUE	6
Nonpareil_Esparto2	BF	f214	Methylated	1	TRUE	60	High	TRUE	6
Nonpareil_Esparto2	BF	g3	Methylated	1	TRUE	60	High	TRUE	6
Nonpareil_Esparto2	BF	g4	Methylated	1	TRUE	60	High	TRUE	6
Nonpareil_Esparto2	BF	g5	Methylated	1	TRUE	60	High	TRUE	6
Nonpareil_Esparto2	BF	g6	Methylated	1	TRUE	60	High	TRUE	6
Nonpareil_Esparto2	BF	g7	DeMethylated	0	FALSE	60	High	TRUE	6
Nonpareil_Esparto2	BF	g8	DeMethylated	0	FALSE	60	High	TRUE	6
Nonpareil_Esparto2	BF	g9	DeMethylated	0	FALSE	60	High	TRUE	6
Nonpareil_Esparto2	BF	g10	Methylated	1	TRUE	60	High	TRUE	6
Nonpareil_Esparto2	BF	g11	DeMethylated	0	FALSE	60	High	TRUE	6
Nonpareil_Esparto2	BF	g12	DeMethylated	0	FALSE	60	High	TRUE	6
Nonpareil_Esparto2	BF	g13	DeMethylated	0	FALSE	60	High	TRUE	6
Nonpareil_Esparto2	BF	g14	DeMethylated	0	FALSE	60	High	TRUE	6
Nonpareil_Esparto2	BF	g15	DeMethylated	0	FALSE	60	High	TRUE	6
Nonpareil_Esparto2	BF	g16	Methylated	1	TRUE	60	High	TRUE	6
Nonpareil_Esparto2	BF	g18	Methylated	1	TRUE	60	High	TRUE	6
Nonpareil_Esparto2	BF	g19	DeMethylated	0	FALSE	60	High	TRUE	6
Nonpareil_Esparto2	BF	g20	Methylated	1	TRUE	60	High	TRUE	6
Nonpareil_Esparto2	BF	g21	DeMethylated	0	FALSE	60	High	TRUE	6
Nonpareil_Esparto2	BF	g23	Methylated	1	TRUE	60	High	TRUE	6
Nonpareil_Esparto2	BF	g24	Methylated	1	TRUE	60	High	TRUE	6
Nonpareil_Esparto2	BF	g25	DeMethylated	0	FALSE	60	High	TRUE	6
Nonpareil_Esparto2	BF	g26	Methylated	1	TRUE	60	High	TRUE	6
Nonpareil_Esparto2	BF	g27	DeMethylated	0	FALSE	60	High	TRUE	6
Nonpareil_Esparto2	BF	g28	DeMethylated	0	FALSE	60	High	TRUE	6
Nonpareil_Esparto2	BF	g29	DeMethylated	0	FALSE	60	High	TRUE	6
Nonpareil_Esparto2	BF	g30	Methylated	1	TRUE	60	High	TRUE	6
Nonpareil_Esparto2	BF	g31	Methylated	1	TRUE	60	High	TRUE	6
Nonpareil_Esparto2	BF	g32	Methylated	1	TRUE	60	High	TRUE	6
Nonpareil_Esparto2	BF	g33	Methylated	1	TRUE	60	High	TRUE	6
Nonpareil_Esparto2	BF	g34	DeMethylated	0	FALSE	60	High	TRUE	6
Nonpareil_Esparto2	BF	g35	DeMethylated	0	FALSE	60	High	TRUE	6
Nonpareil_Esparto2	BF	g36	DeMethylated	0	FALSE	60	High	TRUE	6
Nonpareil_Esparto2	BF	g37	Methylated	1	TRUE	60	High	TRUE	6
Nonpareil_Esparto2	BF	g38	Methylated	1	TRUE	60	High	TRUE	6
Nonpareil_Esparto2	BF	g39	DeMethylated	0	FALSE	60	High	TRUE	6
Nonpareil_Esparto2	BF	g40	Methylated	1	TRUE	60	High	TRUE	6
Nonpareil_Esparto2	BF	g41	Methylated	1	TRUE	60	High	TRUE	6
Nonpareil_Esparto2	BF	g42	DeMethylated	0	FALSE	60	High	TRUE	6
Nonpareil_Esparto2	BF	g43	Methylated	1	TRUE	60	High	TRUE	6
Nonpareil_Esparto2	BF	g44	Methylated	1	TRUE	60	High	TRUE	6
Nonpareil_Esparto2	BF	g45	DeMethylated	0	FALSE	60	High	TRUE	6
Nonpareil_Esparto2	BF	g46	DeMethylated	0	FALSE	60	High	TRUE	6
Nonpareil_Esparto2	BF	g47	DeMethylated	0	FALSE	60	High	TRUE	6
Nonpareil_Esparto2	BF	g48	DeMethylated	0	FALSE	60	High	TRUE	6
Nonpareil_Esparto2	BF	g49	Methylated	1	TRUE	60	High	TRUE	6
Nonpareil_Esparto2	BF	g50	DeMethylated	0	FALSE	60	High	TRUE	6
Nonpareil_Esparto2	BF	g51	Methylated	1	TRUE	60	High	TRUE	6
Nonpareil_Esparto2	BF	g52	Methylated	1	TRUE	60	High	TRUE	6
Nonpareil_Esparto2	BF	g53	Methylated	1	TRUE	60	High	TRUE	6
Nonpareil_Esparto2	BF	g54	DeMethylated	0	FALSE	60	High	TRUE	6
Nonpareil_Esparto2	BF	g55	Methylated	1	TRUE	60	High	TRUE	6
Nonpareil_Esparto2	BF	g56	Methylated	1	TRUE	60	High	TRUE	6
Nonpareil_Esparto2	BF	g57	DeMethylated	0	FALSE	60	High	TRUE	6
Nonpareil_Esparto2	BF	g58	Methylated	1	TRUE	60	High	TRUE	6
Nonpareil_Esparto2	BF	g59	Methylated	1	TRUE	60	High	TRUE	6
Nonpareil_Esparto2	BF	g60	Methylated	1	TRUE	60	High	TRUE	6
Nonpareil_Esparto2	BF	g61	Methylated	1	TRUE	60	High	TRUE	6
Nonpareil_Esparto2	BF	g62	DeMethylated	0	FALSE	60	High	TRUE	6
Nonpareil_Esparto2	BF	g63	Methylated	1	TRUE	60	High	TRUE	6
Nonpareil_Esparto2	BF	g65	Methylated	1	TRUE	60	High	TRUE	6
Nonpareil_Esparto2	BF	g66	Methylated	1	TRUE	60	High	TRUE	6
Nonpareil_Esparto2	BF	g67	Methylated	1	TRUE	60	High	TRUE	6
Nonpareil_Esparto2	BF	g68	DeMethylated	0	FALSE	60	High	TRUE	6
Nonpareil_Esparto2	BF	g69	DeMethylated	0	FALSE	60	High	TRUE	6
Nonpareil_Esparto2	BF	g70	Methylated	1	TRUE	60	High	TRUE	6
Nonpareil_Esparto2	BF	g71	DeMethylated	0	FALSE	60	High	TRUE	6
Nonpareil_Esparto2	BF	g72	Methylated	1	TRUE	60	High	TRUE	6
Nonpareil_Esparto2	BF	g73	DeMethylated	0	FALSE	60	High	TRUE	6
Nonpareil_Esparto2	BF	g75	DeMethylated	0	FALSE	60	High	TRUE	6
Nonpareil_Esparto2	BF	g76	DeMethylated	0	FALSE	60	High	TRUE	6
Nonpareil_Esparto2	BF	g77	Methylated	1	TRUE	60	High	TRUE	6
Nonpareil_Esparto2	BF	g78	Methylated	1	TRUE	60	High	TRUE	6
Nonpareil_Esparto2	BF	g79	DeMethylated	0	FALSE	60	High	TRUE	6
Nonpareil_Esparto2	BF	g80	Methylated	1	TRUE	60	High	TRUE	6
Nonpareil_Esparto2	BF	g81	Methylated	1	TRUE	60	High	TRUE	6
Nonpareil_Esparto2	BF	g82	Methylated	1	TRUE	60	High	TRUE	6
Nonpareil_Esparto2	BF	g83	Methylated	1	TRUE	60	High	TRUE	6
Nonpareil_Esparto2	BF	g84	DeMethylated	0	FALSE	60	High	TRUE	6
Nonpareil_Esparto2	BF	g85	Methylated	1	TRUE	60	High	TRUE	6
Nonpareil_Esparto2	BF	g86	Methylated	1	TRUE	60	High	TRUE	6
Nonpareil_Esparto2	BF	g87	Methylated	1	TRUE	60	High	TRUE	6
Nonpareil_Esparto2	BF	g88	DeMethylated	0	FALSE	60	High	TRUE	6
Nonpareil_Esparto2	BF	g89	DeMethylated	0	FALSE	60	High	TRUE	6
Nonpareil_Esparto2	BF	g90	Methylated	1	TRUE	60	High	TRUE	6
Nonpareil_Esparto2	BF	g91	Methylated	1	TRUE	60	High	TRUE	6
Nonpareil_Esparto2	BF	g92	Methylated	1	TRUE	60	High	TRUE	6
Nonpareil_Esparto2	BF	g93	Methylated	1	TRUE	60	High	TRUE	6
Nonpareil_Esparto2	BF	g94	Methylated	1	TRUE	60	High	TRUE	6
Nonpareil_Esparto2	BF	g95	Methylated	1	TRUE	60	High	TRUE	6
Nonpareil_Esparto2	BF	g96	Methylated	1	TRUE	60	High	TRUE	6
Nonpareil_Esparto2	BF	g97	Methylated	1	TRUE	60	High	TRUE	6
Nonpareil_Esparto2	BF	g98	DeMethylated	0	FALSE	60	High	TRUE	6
Nonpareil_Esparto2	BF	g100	DeMethylated	0	FALSE	60	High	TRUE	6
Nonpareil_Esparto2	BF	g101	DeMethylated	0	FALSE	60	High	TRUE	6
Nonpareil_Esparto2	BF	g102	DeMethylated	0	FALSE	60	High	TRUE	6
Nonpareil_Esparto2	BF	g103	Methylated	1	TRUE	60	High	TRUE	6
Nonpareil_Esparto2	BF	g104	Methylated	1	TRUE	60	High	TRUE	6
Nonpareil_Esparto2	BF	g105	DeMethylated	0	FALSE	60	High	TRUE	6
Nonpareil_Esparto2	BF	g106	Methylated	1	TRUE	60	High	TRUE	6
Nonpareil_Esparto2	BF	g107	DeMethylated	0	FALSE	60	High	TRUE	6
Nonpareil_Esparto2	BF	g108	Methylated	1	TRUE	60	High	TRUE	6
Nonpareil_Esparto2	BF	g109	DeMethylated	0	FALSE	60	High	TRUE	6
Nonpareil_Esparto2	BF	g110	Methylated	1	TRUE	60	High	TRUE	6
Nonpareil_Esparto2	BF	g112	Methylated	1	TRUE	60	High	TRUE	6
Nonpareil_Esparto2	BF	g113	Methylated	1	TRUE	60	High	TRUE	6
Nonpareil_Esparto2	BF	g114	Methylated	1	TRUE	60	High	TRUE	6
Nonpareil_Esparto2	BF	g115	DeMethylated	0	FALSE	60	High	TRUE	6
Nonpareil_Esparto2	BF	g116	DeMethylated	0	FALSE	60	High	TRUE	6
Nonpareil_Esparto2	BF	g117	DeMethylated	0	FALSE	60	High	TRUE	6
Nonpareil_Esparto2	BF	g118	Methylated	1	TRUE	60	High	TRUE	6
Nonpareil_Esparto2	BF	g119	Methylated	1	TRUE	60	High	TRUE	6
Nonpareil_Esparto2	BF	g120	Methylated	1	TRUE	60	High	TRUE	6
Nonpareil_Esparto2	BF	g121	DeMethylated	0	FALSE	60	High	TRUE	6
Nonpareil_Esparto2	BF	g122	DeMethylated	0	FALSE	60	High	TRUE	6
Nonpareil_Esparto2	BF	g123	DeMethylated	0	FALSE	60	High	TRUE	6
Nonpareil_Esparto2	BF	g124	DeMethylated	0	FALSE	60	High	TRUE	6
Nonpareil_Esparto2	BF	g125	Methylated	1	TRUE	60	High	TRUE	6
Nonpareil_Esparto2	BF	g126	DeMethylated	0	FALSE	60	High	TRUE	6
Nonpareil_Esparto2	BF	g127	DeMethylated	0	FALSE	60	High	TRUE	6
Nonpareil_Esparto2	BF	g128	DeMethylated	0	FALSE	60	High	TRUE	6
Nonpareil_Esparto2	BF	g129	DeMethylated	0	FALSE	60	High	TRUE	6
Nonpareil_Esparto2	BF	g130	Methylated	1	TRUE	60	High	TRUE	6
Nonpareil_Esparto2	BF	g131	Methylated	1	TRUE	60	High	TRUE	6
Nonpareil_Esparto2	BF	g132	DeMethylated	0	FALSE	60	High	TRUE	6
Nonpareil_Esparto2	BF	g133	DeMethylated	0	FALSE	60	High	TRUE	6
Nonpareil_Esparto2	BF	h1	Methylated	1	TRUE	60	High	TRUE	6
Nonpareil_Esparto2	BF	h3	Methylated	1	TRUE	60	High	TRUE	6
Nonpareil_Esparto2	BF	h4	Methylated	1	TRUE	60	High	TRUE	6
Nonpareil_Esparto2	BF	h5	Methylated	1	TRUE	60	High	TRUE	6
Nonpareil_Esparto2	BF	h6	Methylated	1	TRUE	60	High	TRUE	6
Nonpareil_Esparto2	BF	h7	Methylated	1	TRUE	60	High	TRUE	6
Nonpareil_Esparto2	BF	h8	Methylated	1	TRUE	60	High	TRUE	6
Nonpareil_Esparto2	BF	h9	Methylated	1	TRUE	60	High	TRUE	6
Nonpareil_Esparto2	BF	h10	Methylated	1	TRUE	60	High	TRUE	6
Nonpareil_Esparto2	BF	h11	Methylated	1	TRUE	60	High	TRUE	6
Nonpareil_Esparto2	BF	h12	Methylated	1	TRUE	60	High	TRUE	6
Nonpareil_Esparto2	BF	h13	Methylated	1	TRUE	60	High	TRUE	6
Nonpareil_Esparto2	BF	h14	Methylated	1	TRUE	60	High	TRUE	6
Nonpareil_Esparto2	BF	h15	Methylated	1	TRUE	60	High	TRUE	6
Nonpareil_Esparto2	BF	h16	Methylated	1	TRUE	60	High	TRUE	6
Nonpareil_Esparto2	BF	h17	Methylated	1	TRUE	60	High	TRUE	6
Nonpareil_Esparto2	BF	h18	Methylated	1	TRUE	60	High	TRUE	6
Nonpareil_Esparto2	BF	h19	Methylated	1	TRUE	60	High	TRUE	6
Nonpareil_Esparto2	BF	h20	DeMethylated	0	FALSE	60	High	TRUE	6
Nonpareil_Esparto2	BF	h21	Methylated	1	TRUE	60	High	TRUE	6
Nonpareil_Esparto2	BF	h22	DeMethylated	0	FALSE	60	High	TRUE	6
Nonpareil_Esparto2	BF	h23	DeMethylated	0	FALSE	60	High	TRUE	6
Nonpareil_Esparto2	BF	h24	Methylated	1	TRUE	60	High	TRUE	6
Nonpareil_Esparto2	BF	h25	DeMethylated	0	FALSE	60	High	TRUE	6
Nonpareil_Esparto2	BF	h26	DeMethylated	0	FALSE	60	High	TRUE	6
Nonpareil_Esparto2	BF	h27	Methylated	1	TRUE	60	High	TRUE	6
Nonpareil_Esparto2	BF	h28	DeMethylated	0	FALSE	60	High	TRUE	6
Nonpareil_Esparto2	BF	h29	Methylated	1	TRUE	60	High	TRUE	6
Nonpareil_Esparto2	BF	h30	Methylated	1	TRUE	60	High	TRUE	6
Nonpareil_Esparto2	BF	h31	Methylated	1	TRUE	60	High	TRUE	6
Nonpareil_Esparto2	BF	h32	Methylated	1	TRUE	60	High	TRUE	6
Nonpareil_Esparto2	BF	h33	DeMethylated	0	FALSE	60	High	TRUE	6
Nonpareil_Esparto2	BF	h34	Methylated	1	TRUE	60	High	TRUE	6
Nonpareil_Esparto2	BF	h35	Methylated	1	TRUE	60	High	TRUE	6
Nonpareil_Esparto2	BF	h37	DeMethylated	0	FALSE	60	High	TRUE	6
Nonpareil_Esparto2	BF	h38	Methylated	1	TRUE	60	High	TRUE	6
Nonpareil_Esparto2	BF	h39	DeMethylated	0	FALSE	60	High	TRUE	6
Nonpareil_Esparto2	BF	h40	DeMethylated	0	FALSE	60	High	TRUE	6
Nonpareil_Esparto2	BF	h41	Methylated	1	TRUE	60	High	TRUE	6
Nonpareil_Esparto2	BF	h42	Methylated	1	TRUE	60	High	TRUE	6
Nonpareil_Esparto2	BF	h43	DeMethylated	0	FALSE	60	High	TRUE	6
Nonpareil_Esparto2	BF	h44	Methylated	1	TRUE	60	High	TRUE	6
Nonpareil_Esparto2	BF	h46	DeMethylated	0	FALSE	60	High	TRUE	6
Nonpareil_Esparto2	BF	h47	Methylated	1	TRUE	60	High	TRUE	6
Nonpareil_Esparto2	BF	h48	DeMethylated	0	FALSE	60	High	TRUE	6
Nonpareil_Esparto2	BF	h49	Methylated	1	TRUE	60	High	TRUE	6
Nonpareil_Esparto2	BF	h50	Methylated	1	TRUE	60	High	TRUE	6
Nonpareil_Esparto2	BF	h51	Methylated	1	TRUE	60	High	TRUE	6
Nonpareil_Esparto2	BF	h52	Methylated	1	TRUE	60	High	TRUE	6
Nonpareil_Esparto2	BF	h53	Methylated	1	TRUE	60	High	TRUE	6
Nonpareil_Esparto2	BF	h54	Methylated	1	TRUE	60	High	TRUE	6
Nonpareil_Esparto2	BF	h55	Methylated	1	TRUE	60	High	TRUE	6
Nonpareil_Esparto2	BF	h56	Methylated	1	TRUE	60	High	TRUE	6
Nonpareil_Esparto2	BF	h57	Methylated	1	TRUE	60	High	TRUE	6
Nonpareil_Esparto2	BF	h58	Methylated	1	TRUE	60	High	TRUE	6
Nonpareil_Esparto2	BF	h59	DeMethylated	0	FALSE	60	High	TRUE	6
Nonpareil_Esparto2	BF	h60	Methylated	1	TRUE	60	High	TRUE	6
Nonpareil_Esparto2	BF	h61	DeMethylated	0	FALSE	60	High	TRUE	6
Nonpareil_Esparto2	BF	h62	DeMethylated	0	FALSE	60	High	TRUE	6
Nonpareil_Esparto2	BF	h63	DeMethylated	0	FALSE	60	High	TRUE	6
Nonpareil_Esparto2	BF	h64	Methylated	1	TRUE	60	High	TRUE	6
Nonpareil_Esparto2	BF	h65	Methylated	1	TRUE	60	High	TRUE	6
Nonpareil_Esparto2	BF	h66	DeMethylated	0	FALSE	60	High	TRUE	6
Nonpareil_Esparto2	BF	h67	Methylated	1	TRUE	60	High	TRUE	6
Nonpareil_Esparto2	BF	h68	DeMethylated	0	FALSE	60	High	TRUE	6
Nonpareil_Esparto2	BF	h69	Methylated	1	TRUE	60	High	TRUE	6
Nonpareil_Esparto2	BF	h70	DeMethylated	0	FALSE	60	High	TRUE	6
Nonpareil_Esparto2	BF	h71	DeMethylated	0	FALSE	60	High	TRUE	6
Nonpareil_Esparto2	BF	h72	Methylated	1	TRUE	60	High	TRUE	6
Nonpareil_Esparto2	BF	h73	Methylated	1	TRUE	60	High	TRUE	6
Nonpareil_Esparto2	BF	h74	Methylated	1	TRUE	60	High	TRUE	6
Nonpareil_Esparto2	BF	h75	DeMethylated	0	FALSE	60	High	TRUE	6
Nonpareil_Esparto2	BF	h77	Methylated	1	TRUE	60	High	TRUE	6
Nonpareil_Esparto2	BF	h78	Methylated	1	TRUE	60	High	TRUE	6
Nonpareil_Esparto2	BF	h79	DeMethylated	0	FALSE	60	High	TRUE	6
Nonpareil_Esparto2	BF	h80	Methylated	1	TRUE	60	High	TRUE	6
Nonpareil_Esparto2	BF	h82	DeMethylated	0	FALSE	60	High	TRUE	6
Nonpareil_Esparto2	BF	h83	Methylated	1	TRUE	60	High	TRUE	6
Nonpareil_Esparto2	BF	h86	Methylated	1	TRUE	60	High	TRUE	6
Nonpareil_Esparto2	BF	h87	Methylated	1	TRUE	60	High	TRUE	6
Nonpareil_Esparto2	BF	h88	Methylated	1	TRUE	60	High	TRUE	6
Nonpareil_Esparto2	BF	h90	Methylated	1	TRUE	60	High	TRUE	6
Nonpareil_Esparto2	BF	h91	DeMethylated	0	FALSE	60	High	TRUE	6
Nonpareil_Esparto2	BF	h92	DeMethylated	0	FALSE	60	High	TRUE	6
Nonpareil_Esparto2	BF	h93	Methylated	1	TRUE	60	High	TRUE	6
Nonpareil_Esparto2	BF	h94	DeMethylated	0	FALSE	60	High	TRUE	6
Nonpareil_Esparto2	BF	h95	DeMethylated	0	FALSE	60	High	TRUE	6
Nonpareil_Esparto2	BF	h96	DeMethylated	0	FALSE	60	High	TRUE	6
Nonpareil_Esparto2	BF	h98	Methylated	1	TRUE	60	High	TRUE	6
Nonpareil_Esparto2	BF	h99	Methylated	1	TRUE	60	High	TRUE	6
Nonpareil_Esparto2	BF	h100	DeMethylated	0	FALSE	60	High	TRUE	6
Nonpareil_Esparto2	BF	h102	Methylated	1	TRUE	60	High	TRUE	6
Nonpareil_Esparto2	BF	h103	Methylated	1	TRUE	60	High	TRUE	6
Nonpareil_Esparto2	BF	h105	Methylated	1	TRUE	60	High	TRUE	6
Nonpareil_Esparto2	BF	h107	Methylated	1	TRUE	60	High	TRUE	6
Nonpareil_Esparto2	BF	h109	Methylated	1	TRUE	60	High	TRUE	6
Nonpareil_Esparto2	BF	h110	DeMethylated	0	FALSE	60	High	TRUE	6
Nonpareil_Esparto2	BF	h111	Methylated	1	TRUE	60	High	TRUE	6
Nonpareil_Esparto2	BF	h112	Methylated	1	TRUE	60	High	TRUE	6
Nonpareil_Esparto2	BF	h113	DeMethylated	0	FALSE	60	High	TRUE	6
Nonpareil_Esparto2	BF	h114	Methylated	1	TRUE	60	High	TRUE	6
Nonpareil_Esparto2	BF	h115	DeMethylated	0	FALSE	60	High	TRUE	6
Nonpareil_Esparto2	BF	h116	Methylated	1	TRUE	60	High	TRUE	6
Nonpareil_Esparto2	BF	h117	Methylated	1	TRUE	60	High	TRUE	6
Nonpareil_Esparto2	BF	h118	Methylated	1	TRUE	60	High	TRUE	6
Nonpareil_Esparto2	BF	h120	Methylated	1	TRUE	60	High	TRUE	6
Nonpareil_Esparto2	BF	h121	DeMethylated	0	FALSE	60	High	TRUE	6
Nonpareil_Esparto2	BF	i1	Methylated	1	TRUE	60	High	TRUE	6
Nonpareil_Esparto2	BF	i2	Methylated	1	TRUE	60	High	TRUE	6
Nonpareil_Esparto2	BF	i3	Methylated	1	TRUE	60	High	TRUE	6
Nonpareil_Esparto2	BF	i4	Methylated	1	TRUE	60	High	TRUE	6
Nonpareil_Esparto2	BF	i5	Methylated	1	TRUE	60	High	TRUE	6
Nonpareil_Esparto2	BF	i6	Methylated	1	TRUE	60	High	TRUE	6
Nonpareil_Esparto2	BF	i7	Methylated	1	TRUE	60	High	TRUE	6
Nonpareil_Esparto2	BF	i9	Methylated	1	TRUE	60	High	TRUE	6
Nonpareil_Esparto2	BF	i10	Methylated	1	TRUE	60	High	TRUE	6
Nonpareil_Esparto2	BF	i11	Methylated	1	TRUE	60	High	TRUE	6
Nonpareil_Esparto2	BF	i12	Methylated	1	TRUE	60	High	TRUE	6
Nonpareil_Esparto2	BF	i13	Methylated	1	TRUE	60	High	TRUE	6
Nonpareil_Esparto2	BF	i14	Methylated	1	TRUE	60	High	TRUE	6
Nonpareil_Esparto2	BF	i15	Methylated	1	TRUE	60	High	TRUE	6
Nonpareil_Esparto2	BF	i16	Methylated	1	TRUE	60	High	TRUE	6
Nonpareil_Esparto2	BF	i17	Methylated	1	TRUE	60	High	TRUE	6
Nonpareil_Esparto2	BF	i19	Methylated	1	TRUE	60	High	TRUE	6
Nonpareil_Esparto2	BF	i20	Methylated	1	TRUE	60	High	TRUE	6
Nonpareil_Esparto2	BF	i21	Methylated	1	TRUE	60	High	TRUE	6
Nonpareil_Esparto2	BF	i22	Methylated	1	TRUE	60	High	TRUE	6
Nonpareil_Esparto2	BF	i23	Methylated	1	TRUE	60	High	TRUE	6
Nonpareil_Esparto2	BF	i24	Methylated	1	TRUE	60	High	TRUE	6
Nonpareil_Esparto2	BF	i25	Methylated	1	TRUE	60	High	TRUE	6
Nonpareil_Esparto2	BF	i26	Methylated	1	TRUE	60	High	TRUE	6
Nonpareil_Esparto2	BF	i27	Methylated	1	TRUE	60	High	TRUE	6
Nonpareil_Esparto2	BF	i28	Methylated	1	TRUE	60	High	TRUE	6
Nonpareil_Esparto2	BF	i29	Methylated	1	TRUE	60	High	TRUE	6
Nonpareil_Esparto2	BF	i30	Methylated	1	TRUE	60	High	TRUE	6
Nonpareil_Esparto2	BF	i31	Methylated	1	TRUE	60	High	TRUE	6
Nonpareil_Esparto2	BF	i32	Methylated	1	TRUE	60	High	TRUE	6
Nonpareil_Esparto2	BF	i33	Methylated	1	TRUE	60	High	TRUE	6
Nonpareil_Esparto2	BF	i34	Methylated	1	TRUE	60	High	TRUE	6
Nonpareil_Esparto2	BF	i35	Methylated	1	TRUE	60	High	TRUE	6
Nonpareil_Esparto2	BF	i36	Methylated	1	TRUE	60	High	TRUE	6
Nonpareil_Esparto2	BF	i37	Methylated	1	TRUE	60	High	TRUE	6
Nonpareil_Esparto2	BF	i38	Methylated	1	TRUE	60	High	TRUE	6
Nonpareil_Esparto2	BF	i39	Methylated	1	TRUE	60	High	TRUE	6
Nonpareil_Esparto2	BF	i40	Methylated	1	TRUE	60	High	TRUE	6
Nonpareil_Esparto2	BF	i41	Methylated	1	TRUE	60	High	TRUE	6
Nonpareil_Esparto2	BF	i42	Methylated	1	TRUE	60	High	TRUE	6
Nonpareil_Esparto2	BF	i43	Methylated	1	TRUE	60	High	TRUE	6
Nonpareil_Esparto2	BF	i44	Methylated	1	TRUE	60	High	TRUE	6
Nonpareil_Esparto2	BF	i45	Methylated	1	TRUE	60	High	TRUE	6
Nonpareil_Esparto2	BF	i46	Methylated	1	TRUE	60	High	TRUE	6
Nonpareil_Esparto2	BF	i47	Methylated	1	TRUE	60	High	TRUE	6
Nonpareil_Esparto2	BF	i48	Methylated	1	TRUE	60	High	TRUE	6
Nonpareil_Esparto2	BF	i49	Methylated	1	TRUE	60	High	TRUE	6
Nonpareil_Esparto2	BF	i50	Methylated	1	TRUE	60	High	TRUE	6
Nonpareil_Esparto2	BF	i51	Methylated	1	TRUE	60	High	TRUE	6
Nonpareil_Esparto2	BF	i52	Methylated	1	TRUE	60	High	TRUE	6
Nonpareil_Esparto2	BF	i53	Methylated	1	TRUE	60	High	TRUE	6
Nonpareil_Esparto2	BF	i54	Methylated	1	TRUE	60	High	TRUE	6
Nonpareil_Esparto2	BF	i55	Methylated	1	TRUE	60	High	TRUE	6
Nonpareil_Esparto2	BF	i56	Methylated	1	TRUE	60	High	TRUE	6
Nonpareil_Esparto2	BF	i57	Methylated	1	TRUE	60	High	TRUE	6
Nonpareil_Esparto2	BF	i58	Methylated	1	TRUE	60	High	TRUE	6
Nonpareil_Esparto2	BF	i59	Methylated	1	TRUE	60	High	TRUE	6
Nonpareil_Esparto2	BF	i60	Methylated	1	TRUE	60	High	TRUE	6
Nonpareil_Esparto2	BF	i61	Methylated	1	TRUE	60	High	TRUE	6
Nonpareil_Esparto2	BF	i62	Methylated	1	TRUE	60	High	TRUE	6
Nonpareil_Esparto2	BF	i63	DeMethylated	0	FALSE	60	High	TRUE	6
Nonpareil_Esparto2	BF	i64	Methylated	1	TRUE	60	High	TRUE	6
Nonpareil_Esparto2	BF	i65	Methylated	1	TRUE	60	High	TRUE	6
Nonpareil_Esparto2	BF	i66	Methylated	1	TRUE	60	High	TRUE	6
Nonpareil_Esparto2	BF	i67	Methylated	1	TRUE	60	High	TRUE	6
Nonpareil_Esparto2	BF	i68	Methylated	1	TRUE	60	High	TRUE	6
Nonpareil_Esparto2	BF	i69	Methylated	1	TRUE	60	High	TRUE	6
Nonpareil_Esparto2	BF	i70	Methylated	1	TRUE	60	High	TRUE	6
Nonpareil_Esparto2	BF	i71	Methylated	1	TRUE	60	High	TRUE	6
Nonpareil_Esparto2	BF	i72	Methylated	1	TRUE	60	High	TRUE	6
Nonpareil_Esparto2	BF	i73	Methylated	1	TRUE	60	High	TRUE	6
Nonpareil_Esparto2	BF	i74	Methylated	1	TRUE	60	High	TRUE	6
Nonpareil_Esparto2	BF	i75	Methylated	1	TRUE	60	High	TRUE	6
Nonpareil_Esparto2	BF	i76	DeMethylated	0	FALSE	60	High	TRUE	6
Nonpareil_Esparto2	BF	i77	Methylated	1	TRUE	60	High	TRUE	6
Nonpareil_Esparto2	BF	i78	Methylated	1	TRUE	60	High	TRUE	6
Nonpareil_Esparto2	BF	i79	Methylated	1	TRUE	60	High	TRUE	6
Nonpareil_Esparto2	BF	i80	Methylated	1	TRUE	60	High	TRUE	6
Nonpareil_Esparto2	BF	i81	Methylated	1	TRUE	60	High	TRUE	6
Nonpareil_Esparto2	BF	i82	Methylated	1	TRUE	60	High	TRUE	6
Nonpareil_Esparto2	BF	i83	Methylated	1	TRUE	60	High	TRUE	6
Nonpareil_Esparto2	BF	i84	Methylated	1	TRUE	60	High	TRUE	6
Nonpareil_Esparto2	BF	i85	Methylated	1	TRUE	60	High	TRUE	6
Nonpareil_Esparto2	BF	i86	Methylated	1	TRUE	60	High	TRUE	6
Nonpareil_Esparto2	BF	i87	Methylated	1	TRUE	60	High	TRUE	6
Nonpareil_Esparto2	BF	i88	Methylated	1	TRUE	60	High	TRUE	6
Nonpareil_Esparto2	BF	i89	Methylated	1	TRUE	60	High	TRUE	6
Nonpareil_Esparto2	BF	i90	Methylated	1	TRUE	60	High	TRUE	6
Nonpareil_Esparto2	BF	i91	Methylated	1	TRUE	60	High	TRUE	6
Nonpareil_Esparto2	BF	i92	Methylated	1	TRUE	60	High	TRUE	6
Nonpareil_Esparto2	BF	i93	DeMethylated	0	FALSE	60	High	TRUE	6
Nonpareil_Esparto2	BF	i94	Methylated	1	TRUE	60	High	TRUE	6
Nonpareil_Esparto2	BF	i95	Methylated	1	TRUE	60	High	TRUE	6
Nonpareil_Esparto2	BF	i96	Methylated	1	TRUE	60	High	TRUE	6
Nonpareil_Esparto2	BF	i97	Methylated	1	TRUE	60	High	TRUE	6
Nonpareil_Esparto2	BF	i98	Methylated	1	TRUE	60	High	TRUE	6
Nonpareil_Esparto2	BF	i99	Methylated	1	TRUE	60	High	TRUE	6
Nonpareil_Esparto2	BF	i100	Methylated	1	TRUE	60	High	TRUE	6
Nonpareil_Esparto2	BF	i101	Methylated	1	TRUE	60	High	TRUE	6
Nonpareil_Esparto2	BF	i102	Methylated	1	TRUE	60	High	TRUE	6
Nonpareil_Esparto2	BF	i103	DeMethylated	0	FALSE	60	High	TRUE	6
Nonpareil_Esparto2	BF	i104	Methylated	1	TRUE	60	High	TRUE	6
Nonpareil_Esparto2	BF	i105	Methylated	1	TRUE	60	High	TRUE	6
Nonpareil_Esparto2	BF	i106	Methylated	1	TRUE	60	High	TRUE	6
Nonpareil_Esparto2	BF	i107	Methylated	1	TRUE	60	High	TRUE	6
Nonpareil_Esparto2	BF	i108	Methylated	1	TRUE	60	High	TRUE	6
Nonpareil_Esparto2	BF	i109	Methylated	1	TRUE	60	High	TRUE	6
Nonpareil_Esparto2	BF	i110	Methylated	1	TRUE	60	High	TRUE	6
Nonpareil_Esparto2	BF	i111	DeMethylated	0	FALSE	60	High	TRUE	6
Nonpareil_Esparto2	BF	i112	DeMethylated	0	FALSE	60	High	TRUE	6
Nonpareil_Esparto2	BF	i113	DeMethylated	0	FALSE	60	High	TRUE	6
Nonpareil_Esparto2	BF	i114	Methylated	1	TRUE	60	High	TRUE	6
Nonpareil_Esparto2	BF	i115	Methylated	1	TRUE	60	High	TRUE	6
Nonpareil_Esparto2	BF	i116	Methylated	1	TRUE	60	High	TRUE	6
Nonpareil_Esparto2	BF	i117	DeMethylated	0	FALSE	60	High	TRUE	6
Nonpareil_Esparto2	BF	i118	DeMethylated	0	FALSE	60	High	TRUE	6
Nonpareil_Esparto2	BF	i119	DeMethylated	0	FALSE	60	High	TRUE	6
Nonpareil_Esparto2	BF	i120	Methylated	1	TRUE	60	High	TRUE	6
Nonpareil_Esparto2	BF	i121	Methylated	1	TRUE	60	High	TRUE	6
Nonpareil_Esparto2	BF	i123	DeMethylated	0	FALSE	60	High	TRUE	6
Nonpareil_Esparto2	BF	i124	DeMethylated	0	FALSE	60	High	TRUE	6
Nonpareil_ArbMarine	BF	a3	Methylated	1	TRUE	90	Med-Low	TRUE	3
Nonpareil_ArbMarine	BF	a4	DeMethylated	0	FALSE	90	Med-Low	TRUE	3
Nonpareil_ArbMarine	BF	a5	DeMethylated	0	FALSE	90	Med-Low	TRUE	3
Nonpareil_ArbMarine	BF	a6	Methylated	1	TRUE	90	Med-Low	TRUE	3
Nonpareil_ArbMarine	BF	a7	Methylated	1	TRUE	90	Med-Low	TRUE	3
Nonpareil_ArbMarine	BF	a8	DeMethylated	0	FALSE	90	Med-Low	TRUE	3
Nonpareil_ArbMarine	BF	a9	Methylated	1	TRUE	90	Med-Low	TRUE	3
Nonpareil_ArbMarine	BF	a10	DeMethylated	0	FALSE	90	Med-Low	TRUE	3
Nonpareil_ArbMarine	BF	a11	DeMethylated	0	FALSE	90	Med-Low	TRUE	3
Nonpareil_ArbMarine	BF	a12	DeMethylated	0	FALSE	90	Med-Low	TRUE	3
Nonpareil_ArbMarine	BF	a13	Methylated	1	TRUE	90	Med-Low	TRUE	3
Nonpareil_ArbMarine	BF	a14	Methylated	1	TRUE	90	Med-Low	TRUE	3
Nonpareil_ArbMarine	BF	a15	Methylated	1	TRUE	90	Med-Low	TRUE	3
Nonpareil_ArbMarine	BF	a16	Methylated	1	TRUE	90	Med-Low	TRUE	3
Nonpareil_ArbMarine	BF	a17	DeMethylated	0	FALSE	90	Med-Low	TRUE	3
Nonpareil_ArbMarine	BF	a19	DeMethylated	0	FALSE	90	Med-Low	TRUE	3
Nonpareil_ArbMarine	BF	a20	DeMethylated	0	FALSE	90	Med-Low	TRUE	3
Nonpareil_ArbMarine	BF	a21	DeMethylated	0	FALSE	90	Med-Low	TRUE	3
Nonpareil_ArbMarine	BF	a22	Methylated	1	TRUE	90	Med-Low	TRUE	3
Nonpareil_ArbMarine	BF	a23	Methylated	1	TRUE	90	Med-Low	TRUE	3
Nonpareil_ArbMarine	BF	a24	Methylated	1	TRUE	90	Med-Low	TRUE	3
Nonpareil_ArbMarine	BF	a25	Methylated	1	TRUE	90	Med-Low	TRUE	3
Nonpareil_ArbMarine	BF	a26	Methylated	1	TRUE	90	Med-Low	TRUE	3
Nonpareil_ArbMarine	BF	a27	Methylated	1	TRUE	90	Med-Low	TRUE	3
Nonpareil_ArbMarine	BF	a28	Methylated	1	TRUE	90	Med-Low	TRUE	3
Nonpareil_ArbMarine	BF	a29	DeMethylated	0	FALSE	90	Med-Low	TRUE	3
Nonpareil_ArbMarine	BF	a30	DeMethylated	0	FALSE	90	Med-Low	TRUE	3
Nonpareil_ArbMarine	BF	a31	DeMethylated	0	FALSE	90	Med-Low	TRUE	3
Nonpareil_ArbMarine	BF	a32	DeMethylated	0	FALSE	90	Med-Low	TRUE	3
Nonpareil_ArbMarine	BF	a33	DeMethylated	0	FALSE	90	Med-Low	TRUE	3
Nonpareil_ArbMarine	BF	a34	Methylated	1	TRUE	90	Med-Low	TRUE	3
Nonpareil_ArbMarine	BF	a35	Methylated	1	TRUE	90	Med-Low	TRUE	3
Nonpareil_ArbMarine	BF	a36	Methylated	1	TRUE	90	Med-Low	TRUE	3
Nonpareil_ArbMarine	BF	a37	Methylated	1	TRUE	90	Med-Low	TRUE	3
Nonpareil_ArbMarine	BF	a38	Methylated	1	TRUE	90	Med-Low	TRUE	3
Nonpareil_ArbMarine	BF	a39	DeMethylated	0	FALSE	90	Med-Low	TRUE	3
Nonpareil_ArbMarine	BF	a40	DeMethylated	0	FALSE	90	Med-Low	TRUE	3
Nonpareil_ArbMarine	BF	a41	DeMethylated	0	FALSE	90	Med-Low	TRUE	3
Nonpareil_ArbMarine	BF	a42	DeMethylated	0	FALSE	90	Med-Low	TRUE	3
Nonpareil_ArbMarine	BF	a43	DeMethylated	0	FALSE	90	Med-Low	TRUE	3
Nonpareil_ArbMarine	BF	a44	DeMethylated	0	FALSE	90	Med-Low	TRUE	3
Nonpareil_ArbMarine	BF	a45	Methylated	1	TRUE	90	Med-Low	TRUE	3
Nonpareil_ArbMarine	BF	a46	Methylated	1	TRUE	90	Med-Low	TRUE	3
Nonpareil_ArbMarine	BF	a47	Methylated	1	TRUE	90	Med-Low	TRUE	3
Nonpareil_ArbMarine	BF	a48	Methylated	1	TRUE	90	Med-Low	TRUE	3
Nonpareil_ArbMarine	BF	a49	DeMethylated	0	FALSE	90	Med-Low	TRUE	3
Nonpareil_ArbMarine	BF	a50	Methylated	1	TRUE	90	Med-Low	TRUE	3
Nonpareil_ArbMarine	BF	a51	DeMethylated	0	FALSE	90	Med-Low	TRUE	3
Nonpareil_ArbMarine	BF	a52	DeMethylated	0	FALSE	90	Med-Low	TRUE	3
Nonpareil_ArbMarine	BF	a53	Methylated	1	TRUE	90	Med-Low	TRUE	3
Nonpareil_ArbMarine	BF	a54	Methylated	1	TRUE	90	Med-Low	TRUE	3
Nonpareil_ArbMarine	BF	a55	Methylated	1	TRUE	90	Med-Low	TRUE	3
Nonpareil_ArbMarine	BF	a56	Methylated	1	TRUE	90	Med-Low	TRUE	3
Nonpareil_ArbMarine	BF	a57	Methylated	1	TRUE	90	Med-Low	TRUE	3
Nonpareil_ArbMarine	BF	a58	DeMethylated	0	FALSE	90	Med-Low	TRUE	3
Nonpareil_ArbMarine	BF	a59	DeMethylated	0	FALSE	90	Med-Low	TRUE	3
Nonpareil_ArbMarine	BF	a60	DeMethylated	0	FALSE	90	Med-Low	TRUE	3
Nonpareil_ArbMarine	BF	a61	Methylated	1	TRUE	90	Med-Low	TRUE	3
Nonpareil_ArbMarine	BF	a62	DeMethylated	0	FALSE	90	Med-Low	TRUE	3
Nonpareil_ArbMarine	BF	a63	DeMethylated	0	FALSE	90	Med-Low	TRUE	3
Nonpareil_ArbMarine	BF	a64	DeMethylated	0	FALSE	90	Med-Low	TRUE	3
Nonpareil_ArbMarine	BF	a65	Methylated	1	TRUE	90	Med-Low	TRUE	3
Nonpareil_ArbMarine	BF	a66	Methylated	1	TRUE	90	Med-Low	TRUE	3
Nonpareil_ArbMarine	BF	a67	Methylated	1	TRUE	90	Med-Low	TRUE	3
Nonpareil_ArbMarine	BF	a68	Methylated	1	TRUE	90	Med-Low	TRUE	3
Nonpareil_ArbMarine	BF	a69	DeMethylated	0	FALSE	90	Med-Low	TRUE	3
Nonpareil_ArbMarine	BF	a70	DeMethylated	0	FALSE	90	Med-Low	TRUE	3
Nonpareil_ArbMarine	BF	a71	DeMethylated	0	FALSE	90	Med-Low	TRUE	3
Nonpareil_ArbMarine	BF	a72	DeMethylated	0	FALSE	90	Med-Low	TRUE	3
Nonpareil_ArbMarine	BF	a73	Methylated	1	TRUE	90	Med-Low	TRUE	3
Nonpareil_ArbMarine	BF	a74	DeMethylated	0	FALSE	90	Med-Low	TRUE	3
Nonpareil_ArbMarine	BF	a75	DeMethylated	0	FALSE	90	Med-Low	TRUE	3
Nonpareil_ArbMarine	BF	a76	DeMethylated	0	FALSE	90	Med-Low	TRUE	3
Nonpareil_ArbMarine	BF	a77	DeMethylated	0	FALSE	90	Med-Low	TRUE	3
Nonpareil_ArbMarine	BF	a78	DeMethylated	0	FALSE	90	Med-Low	TRUE	3
Nonpareil_ArbMarine	BF	a79	DeMethylated	0	FALSE	90	Med-Low	TRUE	3
Nonpareil_ArbMarine	BF	a80	Methylated	1	TRUE	90	Med-Low	TRUE	3
Nonpareil_ArbMarine	BF	a81	Methylated	1	TRUE	90	Med-Low	TRUE	3
Nonpareil_ArbMarine	BF	a82	DeMethylated	0	FALSE	90	Med-Low	TRUE	3
Nonpareil_ArbMarine	BF	a83	DeMethylated	0	FALSE	90	Med-Low	TRUE	3
Nonpareil_ArbMarine	BF	a84	DeMethylated	0	FALSE	90	Med-Low	TRUE	3
Nonpareil_ArbMarine	BF	a85	DeMethylated	0	FALSE	90	Med-Low	TRUE	3
Nonpareil_ArbMarine	BF	a86	DeMethylated	0	FALSE	90	Med-Low	TRUE	3
Nonpareil_ArbMarine	BF	a87	Methylated	1	TRUE	90	Med-Low	TRUE	3
Nonpareil_ArbMarine	BF	a88	Methylated	1	TRUE	90	Med-Low	TRUE	3
Nonpareil_ArbMarine	BF	a89	DeMethylated	0	FALSE	90	Med-Low	TRUE	3
Nonpareil_ArbMarine	BF	a90	Methylated	1	TRUE	90	Med-Low	TRUE	3
Nonpareil_ArbMarine	BF	a91	DeMethylated	0	FALSE	90	Med-Low	TRUE	3
Nonpareil_ArbMarine	BF	a92	DeMethylated	0	FALSE	90	Med-Low	TRUE	3
Nonpareil_ArbMarine	BF	a93	DeMethylated	0	FALSE	90	Med-Low	TRUE	3
Nonpareil_ArbMarine	BF	a94	DeMethylated	0	FALSE	90	Med-Low	TRUE	3
Nonpareil_ArbMarine	BF	a95	DeMethylated	0	FALSE	90	Med-Low	TRUE	3
Nonpareil_ArbMarine	BF	a96	DeMethylated	0	FALSE	90	Med-Low	TRUE	3
Nonpareil_ArbMarine	BF	a97	DeMethylated	0	FALSE	90	Med-Low	TRUE	3
Nonpareil_ArbMarine	BF	a98	DeMethylated	0	FALSE	90	Med-Low	TRUE	3
Nonpareil_ArbMarine	BF	a99	DeMethylated	0	FALSE	90	Med-Low	TRUE	3
Nonpareil_ArbMarine	BF	a100	DeMethylated	0	FALSE	90	Med-Low	TRUE	3
Nonpareil_ArbMarine	BF	a101	DeMethylated	0	FALSE	90	Med-Low	TRUE	3
Nonpareil_ArbMarine	BF	a102	DeMethylated	0	FALSE	90	Med-Low	TRUE	3
Nonpareil_ArbMarine	BF	a103	DeMethylated	0	FALSE	90	Med-Low	TRUE	3
Nonpareil_ArbMarine	BF	a104	DeMethylated	0	FALSE	90	Med-Low	TRUE	3
Nonpareil_ArbMarine	BF	a105	DeMethylated	0	FALSE	90	Med-Low	TRUE	3
Nonpareil_ArbMarine	BF	a106	DeMethylated	0	FALSE	90	Med-Low	TRUE	3
Nonpareil_ArbMarine	BF	a107	DeMethylated	0	FALSE	90	Med-Low	TRUE	3
Nonpareil_ArbMarine	BF	a108	DeMethylated	0	FALSE	90	Med-Low	TRUE	3
Nonpareil_ArbMarine	BF	a109	DeMethylated	0	FALSE	90	Med-Low	TRUE	3
Nonpareil_ArbMarine	BF	a110	DeMethylated	0	FALSE	90	Med-Low	TRUE	3
Nonpareil_ArbMarine	BF	a111	DeMethylated	0	FALSE	90	Med-Low	TRUE	3
Nonpareil_ArbMarine	BF	a112	DeMethylated	0	FALSE	90	Med-Low	TRUE	3
Nonpareil_ArbMarine	BF	a113	DeMethylated	0	FALSE	90	Med-Low	TRUE	3
Nonpareil_ArbMarine	BF	a114	DeMethylated	0	FALSE	90	Med-Low	TRUE	3
Nonpareil_ArbMarine	BF	a115	DeMethylated	0	FALSE	90	Med-Low	TRUE	3
Nonpareil_ArbMarine	BF	a116	DeMethylated	0	FALSE	90	Med-Low	TRUE	3
Nonpareil_ArbMarine	BF	a117	DeMethylated	0	FALSE	90	Med-Low	TRUE	3
Nonpareil_ArbMarine	BF	a118	DeMethylated	0	FALSE	90	Med-Low	TRUE	3
Nonpareil_ArbMarine	BF	a119	DeMethylated	0	FALSE	90	Med-Low	TRUE	3
Nonpareil_ArbMarine	BF	a120	DeMethylated	0	FALSE	90	Med-Low	TRUE	3
Nonpareil_ArbMarine	BF	b1	Methylated	1	TRUE	90	Med-Low	TRUE	3
Nonpareil_ArbMarine	BF	b6	Methylated	1	TRUE	90	Med-Low	TRUE	3
Nonpareil_ArbMarine	BF	b7	DeMethylated	0	FALSE	90	Med-Low	TRUE	3
Nonpareil_ArbMarine	BF	b10	DeMethylated	0	FALSE	90	Med-Low	TRUE	3
Nonpareil_ArbMarine	BF	b12	DeMethylated	0	FALSE	90	Med-Low	TRUE	3
Nonpareil_ArbMarine	BF	b13	DeMethylated	0	FALSE	90	Med-Low	TRUE	3
Nonpareil_ArbMarine	BF	b14	Methylated	1	TRUE	90	Med-Low	TRUE	3
Nonpareil_ArbMarine	BF	b15	Methylated	1	TRUE	90	Med-Low	TRUE	3
Nonpareil_ArbMarine	BF	b16	DeMethylated	0	FALSE	90	Med-Low	TRUE	3
Nonpareil_ArbMarine	BF	b17	DeMethylated	0	FALSE	90	Med-Low	TRUE	3
Nonpareil_ArbMarine	BF	b18	DeMethylated	0	FALSE	90	Med-Low	TRUE	3
Nonpareil_ArbMarine	BF	b19	DeMethylated	0	FALSE	90	Med-Low	TRUE	3
Nonpareil_ArbMarine	BF	b20	Methylated	1	TRUE	90	Med-Low	TRUE	3
Nonpareil_ArbMarine	BF	b21	DeMethylated	0	FALSE	90	Med-Low	TRUE	3
Nonpareil_ArbMarine	BF	b22	DeMethylated	0	FALSE	90	Med-Low	TRUE	3
Nonpareil_ArbMarine	BF	b23	Methylated	1	TRUE	90	Med-Low	TRUE	3
Nonpareil_ArbMarine	BF	b24	DeMethylated	0	FALSE	90	Med-Low	TRUE	3
Nonpareil_ArbMarine	BF	b25	DeMethylated	0	FALSE	90	Med-Low	TRUE	3
Nonpareil_ArbMarine	BF	b26	Methylated	1	TRUE	90	Med-Low	TRUE	3
Nonpareil_ArbMarine	BF	b27	DeMethylated	0	FALSE	90	Med-Low	TRUE	3
Nonpareil_ArbMarine	BF	b28	Methylated	1	TRUE	90	Med-Low	TRUE	3
Nonpareil_ArbMarine	BF	b29	DeMethylated	0	FALSE	90	Med-Low	TRUE	3
Nonpareil_ArbMarine	BF	b30	DeMethylated	0	FALSE	90	Med-Low	TRUE	3
Nonpareil_ArbMarine	BF	b31	DeMethylated	0	FALSE	90	Med-Low	TRUE	3
Nonpareil_ArbMarine	BF	b32	DeMethylated	0	FALSE	90	Med-Low	TRUE	3
Nonpareil_ArbMarine	BF	b33	DeMethylated	0	FALSE	90	Med-Low	TRUE	3
Nonpareil_ArbMarine	BF	b34	Methylated	1	TRUE	90	Med-Low	TRUE	3
Nonpareil_ArbMarine	BF	b35	Methylated	1	TRUE	90	Med-Low	TRUE	3
Nonpareil_ArbMarine	BF	b36	DeMethylated	0	FALSE	90	Med-Low	TRUE	3
Nonpareil_ArbMarine	BF	b37	DeMethylated	0	FALSE	90	Med-Low	TRUE	3
Nonpareil_ArbMarine	BF	b38	Methylated	1	TRUE	90	Med-Low	TRUE	3
Nonpareil_ArbMarine	BF	b39	Methylated	1	TRUE	90	Med-Low	TRUE	3
Nonpareil_ArbMarine	BF	b40	DeMethylated	0	FALSE	90	Med-Low	TRUE	3
Nonpareil_ArbMarine	BF	b41	DeMethylated	0	FALSE	90	Med-Low	TRUE	3
Nonpareil_ArbMarine	BF	b42	Methylated	1	TRUE	90	Med-Low	TRUE	3
Nonpareil_ArbMarine	BF	b43	DeMethylated	0	FALSE	90	Med-Low	TRUE	3
Nonpareil_ArbMarine	BF	b44	DeMethylated	0	FALSE	90	Med-Low	TRUE	3
Nonpareil_ArbMarine	BF	b45	DeMethylated	0	FALSE	90	Med-Low	TRUE	3
Nonpareil_ArbMarine	BF	b46	DeMethylated	0	FALSE	90	Med-Low	TRUE	3
Nonpareil_ArbMarine	BF	b47	DeMethylated	0	FALSE	90	Med-Low	TRUE	3
Nonpareil_ArbMarine	BF	b48	DeMethylated	0	FALSE	90	Med-Low	TRUE	3
Nonpareil_ArbMarine	BF	b49	DeMethylated	0	FALSE	90	Med-Low	TRUE	3
Nonpareil_ArbMarine	BF	b50	DeMethylated	0	FALSE	90	Med-Low	TRUE	3
Nonpareil_ArbMarine	BF	b51	DeMethylated	0	FALSE	90	Med-Low	TRUE	3
Nonpareil_ArbMarine	BF	b52	DeMethylated	0	FALSE	90	Med-Low	TRUE	3
Nonpareil_ArbMarine	BF	b53	Methylated	1	TRUE	90	Med-Low	TRUE	3
Nonpareil_ArbMarine	BF	b54	DeMethylated	0	FALSE	90	Med-Low	TRUE	3
Nonpareil_ArbMarine	BF	b55	DeMethylated	0	FALSE	90	Med-Low	TRUE	3
Nonpareil_ArbMarine	BF	b56	DeMethylated	0	FALSE	90	Med-Low	TRUE	3
Nonpareil_ArbMarine	BF	b57	DeMethylated	0	FALSE	90	Med-Low	TRUE	3
Nonpareil_ArbMarine	BF	b58	DeMethylated	0	FALSE	90	Med-Low	TRUE	3
Nonpareil_ArbMarine	BF	b59	DeMethylated	0	FALSE	90	Med-Low	TRUE	3
Nonpareil_ArbMarine	BF	b60	Methylated	1	TRUE	90	Med-Low	TRUE	3
Nonpareil_ArbMarine	BF	b61	DeMethylated	0	FALSE	90	Med-Low	TRUE	3
Nonpareil_ArbMarine	BF	b62	DeMethylated	0	FALSE	90	Med-Low	TRUE	3
Nonpareil_ArbMarine	BF	b63	DeMethylated	0	FALSE	90	Med-Low	TRUE	3
Nonpareil_ArbMarine	BF	b64	Methylated	1	TRUE	90	Med-Low	TRUE	3
Nonpareil_ArbMarine	BF	b65	DeMethylated	0	FALSE	90	Med-Low	TRUE	3
Nonpareil_ArbMarine	BF	b66	DeMethylated	0	FALSE	90	Med-Low	TRUE	3
Nonpareil_ArbMarine	BF	b67	DeMethylated	0	FALSE	90	Med-Low	TRUE	3
Nonpareil_ArbMarine	BF	b68	Methylated	1	TRUE	90	Med-Low	TRUE	3
Nonpareil_ArbMarine	BF	b70	Methylated	1	TRUE	90	Med-Low	TRUE	3
Nonpareil_ArbMarine	BF	b71	DeMethylated	0	FALSE	90	Med-Low	TRUE	3
Nonpareil_ArbMarine	BF	b72	DeMethylated	0	FALSE	90	Med-Low	TRUE	3
Nonpareil_ArbMarine	BF	b73	DeMethylated	0	FALSE	90	Med-Low	TRUE	3
Nonpareil_ArbMarine	BF	b75	Methylated	1	TRUE	90	Med-Low	TRUE	3
Nonpareil_ArbMarine	BF	b76	DeMethylated	0	FALSE	90	Med-Low	TRUE	3
Nonpareil_ArbMarine	BF	b77	Methylated	1	TRUE	90	Med-Low	TRUE	3
Nonpareil_ArbMarine	BF	b78	DeMethylated	0	FALSE	90	Med-Low	TRUE	3
Nonpareil_ArbMarine	BF	b79	DeMethylated	0	FALSE	90	Med-Low	TRUE	3
Nonpareil_ArbMarine	BF	b80	Methylated	1	TRUE	90	Med-Low	TRUE	3
Nonpareil_ArbMarine	BF	b81	DeMethylated	0	FALSE	90	Med-Low	TRUE	3
Nonpareil_ArbMarine	BF	b83	DeMethylated	0	FALSE	90	Med-Low	TRUE	3
Nonpareil_ArbMarine	BF	b84	DeMethylated	0	FALSE	90	Med-Low	TRUE	3
Nonpareil_ArbMarine	BF	b85	DeMethylated	0	FALSE	90	Med-Low	TRUE	3
Nonpareil_ArbMarine	BF	b86	DeMethylated	0	FALSE	90	Med-Low	TRUE	3
Nonpareil_ArbMarine	BF	b87	DeMethylated	0	FALSE	90	Med-Low	TRUE	3
Nonpareil_ArbMarine	BF	b88	DeMethylated	0	FALSE	90	Med-Low	TRUE	3
Nonpareil_ArbMarine	BF	b89	DeMethylated	0	FALSE	90	Med-Low	TRUE	3
Nonpareil_ArbMarine	BF	b90	DeMethylated	0	FALSE	90	Med-Low	TRUE	3
Nonpareil_ArbMarine	BF	b91	DeMethylated	0	FALSE	90	Med-Low	TRUE	3
Nonpareil_ArbMarine	BF	b93	DeMethylated	0	FALSE	90	Med-Low	TRUE	3
Nonpareil_ArbMarine	BF	b95	Methylated	1	TRUE	90	Med-Low	TRUE	3
Nonpareil_ArbMarine	BF	b96	DeMethylated	0	FALSE	90	Med-Low	TRUE	3
Nonpareil_ArbMarine	BF	b97	DeMethylated	0	FALSE	90	Med-Low	TRUE	3
Nonpareil_ArbMarine	BF	b98	Methylated	1	TRUE	90	Med-Low	TRUE	3
Nonpareil_ArbMarine	BF	b99	DeMethylated	0	FALSE	90	Med-Low	TRUE	3
Nonpareil_ArbMarine	BF	b101	DeMethylated	0	FALSE	90	Med-Low	TRUE	3
Nonpareil_ArbMarine	BF	b103	Methylated	1	TRUE	90	Med-Low	TRUE	3
Nonpareil_ArbMarine	BF	b104	DeMethylated	0	FALSE	90	Med-Low	TRUE	3
Nonpareil_ArbMarine	BF	b105	DeMethylated	0	FALSE	90	Med-Low	TRUE	3
Nonpareil_ArbMarine	BF	b106	DeMethylated	0	FALSE	90	Med-Low	TRUE	3
Nonpareil_ArbMarine	BF	b107	DeMethylated	0	FALSE	90	Med-Low	TRUE	3
Nonpareil_ArbMarine	BF	b108	Methylated	1	TRUE	90	Med-Low	TRUE	3
Nonpareil_ArbMarine	BF	b109	DeMethylated	0	FALSE	90	Med-Low	TRUE	3
Nonpareil_ArbMarine	BF	b110	Methylated	1	TRUE	90	Med-Low	TRUE	3
Nonpareil_ArbMarine	BF	b111	Methylated	1	TRUE	90	Med-Low	TRUE	3
Nonpareil_ArbMarine	BF	b112	Methylated	1	TRUE	90	Med-Low	TRUE	3
Nonpareil_ArbMarine	BF	b113	DeMethylated	0	FALSE	90	Med-Low	TRUE	3
Nonpareil_ArbMarine	BF	b114	DeMethylated	0	FALSE	90	Med-Low	TRUE	3
Nonpareil_ArbMarine	BF	b115	Methylated	1	TRUE	90	Med-Low	TRUE	3
Nonpareil_ArbMarine	BF	b116	DeMethylated	0	FALSE	90	Med-Low	TRUE	3
Nonpareil_ArbMarine	BF	b118	Methylated	1	TRUE	90	Med-Low	TRUE	3
Nonpareil_ArbMarine	BF	b120	Methylated	1	TRUE	90	Med-Low	TRUE	3
Nonpareil_ArbMarine	BF	b121	Methylated	1	TRUE	90	Med-Low	TRUE	3
Nonpareil_ArbMarine	BF	b122	DeMethylated	0	FALSE	90	Med-Low	TRUE	3
Nonpareil_ArbMarine	BF	b123	DeMethylated	0	FALSE	90	Med-Low	TRUE	3
Nonpareil_ArbMarine	BF	b124	Methylated	1	TRUE	90	Med-Low	TRUE	3
Nonpareil_ArbMarine	BF	b125	Methylated	1	TRUE	90	Med-Low	TRUE	3
Nonpareil_ArbMarine	BF	b126	Methylated	1	TRUE	90	Med-Low	TRUE	3
Nonpareil_ArbMarine	BF	b127	Methylated	1	TRUE	90	Med-Low	TRUE	3
Nonpareil_ArbMarine	BF	b128	Methylated	1	TRUE	90	Med-Low	TRUE	3
Nonpareil_ArbMarine	BF	b129	Methylated	1	TRUE	90	Med-Low	TRUE	3
Nonpareil_ArbMarine	BF	b130	Methylated	1	TRUE	90	Med-Low	TRUE	3
Nonpareil_ArbMarine	BF	b131	Methylated	1	TRUE	90	Med-Low	TRUE	3
Nonpareil_ArbMarine	BF	b132	DeMethylated	0	FALSE	90	Med-Low	TRUE	3
Nonpareil_ArbMarine	BF	b135	DeMethylated	0	FALSE	90	Med-Low	TRUE	3
Nonpareil_ArbMarine	BF	b136	DeMethylated	0	FALSE	90	Med-Low	TRUE	3
Nonpareil_ArbMarine	BF	c1	Methylated	1	TRUE	90	Med-Low	TRUE	3
Nonpareil_ArbMarine	BF	c4	Methylated	1	TRUE	90	Med-Low	TRUE	3
Nonpareil_ArbMarine	BF	c7	DeMethylated	0	FALSE	90	Med-Low	TRUE	3
Nonpareil_ArbMarine	BF	c8	Methylated	1	TRUE	90	Med-Low	TRUE	3
Nonpareil_ArbMarine	BF	c10	DeMethylated	0	FALSE	90	Med-Low	TRUE	3
Nonpareil_ArbMarine	BF	c11	Methylated	1	TRUE	90	Med-Low	TRUE	3
Nonpareil_ArbMarine	BF	c12	DeMethylated	0	FALSE	90	Med-Low	TRUE	3
Nonpareil_ArbMarine	BF	c13	DeMethylated	0	FALSE	90	Med-Low	TRUE	3
Nonpareil_ArbMarine	BF	c14	Methylated	1	TRUE	90	Med-Low	TRUE	3
Nonpareil_ArbMarine	BF	c15	DeMethylated	0	FALSE	90	Med-Low	TRUE	3
Nonpareil_ArbMarine	BF	c16	DeMethylated	0	FALSE	90	Med-Low	TRUE	3
Nonpareil_ArbMarine	BF	c17	Methylated	1	TRUE	90	Med-Low	TRUE	3
Nonpareil_ArbMarine	BF	c18	Methylated	1	TRUE	90	Med-Low	TRUE	3
Nonpareil_ArbMarine	BF	c19	Methylated	1	TRUE	90	Med-Low	TRUE	3
Nonpareil_ArbMarine	BF	c20	DeMethylated	0	FALSE	90	Med-Low	TRUE	3
Nonpareil_ArbMarine	BF	c21	Methylated	1	TRUE	90	Med-Low	TRUE	3
Nonpareil_ArbMarine	BF	c22	DeMethylated	0	FALSE	90	Med-Low	TRUE	3
Nonpareil_ArbMarine	BF	c23	Methylated	1	TRUE	90	Med-Low	TRUE	3
Nonpareil_ArbMarine	BF	c24	DeMethylated	0	FALSE	90	Med-Low	TRUE	3
Nonpareil_ArbMarine	BF	c25	DeMethylated	0	FALSE	90	Med-Low	TRUE	3
Nonpareil_ArbMarine	BF	c26	DeMethylated	0	FALSE	90	Med-Low	TRUE	3
Nonpareil_ArbMarine	BF	c27	DeMethylated	0	FALSE	90	Med-Low	TRUE	3
Nonpareil_ArbMarine	BF	c28	DeMethylated	0	FALSE	90	Med-Low	TRUE	3
Nonpareil_ArbMarine	BF	c29	DeMethylated	0	FALSE	90	Med-Low	TRUE	3
Nonpareil_ArbMarine	BF	c30	DeMethylated	0	FALSE	90	Med-Low	TRUE	3
Nonpareil_ArbMarine	BF	c31	DeMethylated	0	FALSE	90	Med-Low	TRUE	3
Nonpareil_ArbMarine	BF	c32	DeMethylated	0	FALSE	90	Med-Low	TRUE	3
Nonpareil_ArbMarine	BF	c34	DeMethylated	0	FALSE	90	Med-Low	TRUE	3
Nonpareil_ArbMarine	BF	c35	DeMethylated	0	FALSE	90	Med-Low	TRUE	3
Nonpareil_ArbMarine	BF	c36	Methylated	1	TRUE	90	Med-Low	TRUE	3
Nonpareil_ArbMarine	BF	c37	DeMethylated	0	FALSE	90	Med-Low	TRUE	3
Nonpareil_ArbMarine	BF	c38	DeMethylated	0	FALSE	90	Med-Low	TRUE	3
Nonpareil_ArbMarine	BF	c39	Methylated	1	TRUE	90	Med-Low	TRUE	3
Nonpareil_ArbMarine	BF	c40	Methylated	1	TRUE	90	Med-Low	TRUE	3
Nonpareil_ArbMarine	BF	c41	DeMethylated	0	FALSE	90	Med-Low	TRUE	3
Nonpareil_ArbMarine	BF	c43	DeMethylated	0	FALSE	90	Med-Low	TRUE	3
Nonpareil_ArbMarine	BF	c44	DeMethylated	0	FALSE	90	Med-Low	TRUE	3
Nonpareil_ArbMarine	BF	c45	DeMethylated	0	FALSE	90	Med-Low	TRUE	3
Nonpareil_ArbMarine	BF	c46	Methylated	1	TRUE	90	Med-Low	TRUE	3
Nonpareil_ArbMarine	BF	c47	DeMethylated	0	FALSE	90	Med-Low	TRUE	3
Nonpareil_ArbMarine	BF	c48	Methylated	1	TRUE	90	Med-Low	TRUE	3
Nonpareil_ArbMarine	BF	c49	DeMethylated	0	FALSE	90	Med-Low	TRUE	3
Nonpareil_ArbMarine	BF	c50	DeMethylated	0	FALSE	90	Med-Low	TRUE	3
Nonpareil_ArbMarine	BF	c52	Methylated	1	TRUE	90	Med-Low	TRUE	3
Nonpareil_ArbMarine	BF	c53	Methylated	1	TRUE	90	Med-Low	TRUE	3
Nonpareil_ArbMarine	BF	c54	DeMethylated	0	FALSE	90	Med-Low	TRUE	3
Nonpareil_ArbMarine	BF	c55	Methylated	1	TRUE	90	Med-Low	TRUE	3
Nonpareil_ArbMarine	BF	c56	Methylated	1	TRUE	90	Med-Low	TRUE	3
Nonpareil_ArbMarine	BF	c57	DeMethylated	0	FALSE	90	Med-Low	TRUE	3
Nonpareil_ArbMarine	BF	c59	DeMethylated	0	FALSE	90	Med-Low	TRUE	3
Nonpareil_ArbMarine	BF	c60	DeMethylated	0	FALSE	90	Med-Low	TRUE	3
Nonpareil_ArbMarine	BF	c61	DeMethylated	0	FALSE	90	Med-Low	TRUE	3
Nonpareil_ArbMarine	BF	c62	DeMethylated	0	FALSE	90	Med-Low	TRUE	3
Nonpareil_ArbMarine	BF	c63	DeMethylated	0	FALSE	90	Med-Low	TRUE	3
Nonpareil_ArbMarine	BF	c64	DeMethylated	0	FALSE	90	Med-Low	TRUE	3
Nonpareil_ArbMarine	BF	c65	DeMethylated	0	FALSE	90	Med-Low	TRUE	3
Nonpareil_ArbMarine	BF	c66	DeMethylated	0	FALSE	90	Med-Low	TRUE	3
Nonpareil_ArbMarine	BF	c67	DeMethylated	0	FALSE	90	Med-Low	TRUE	3
Nonpareil_ArbMarine	BF	c68	Methylated	1	TRUE	90	Med-Low	TRUE	3
Nonpareil_ArbMarine	BF	c69	DeMethylated	0	FALSE	90	Med-Low	TRUE	3
Nonpareil_ArbMarine	BF	c70	Methylated	1	TRUE	90	Med-Low	TRUE	3
Nonpareil_ArbMarine	BF	c71	DeMethylated	0	FALSE	90	Med-Low	TRUE	3
Nonpareil_ArbMarine	BF	c72	DeMethylated	0	FALSE	90	Med-Low	TRUE	3
Nonpareil_ArbMarine	BF	c73	DeMethylated	0	FALSE	90	Med-Low	TRUE	3
Nonpareil_ArbMarine	BF	c74	DeMethylated	0	FALSE	90	Med-Low	TRUE	3
Nonpareil_ArbMarine	BF	c75	Methylated	1	TRUE	90	Med-Low	TRUE	3
Nonpareil_ArbMarine	BF	c76	DeMethylated	0	FALSE	90	Med-Low	TRUE	3
Nonpareil_ArbMarine	BF	c77	DeMethylated	0	FALSE	90	Med-Low	TRUE	3
Nonpareil_ArbMarine	BF	c78	Methylated	1	TRUE	90	Med-Low	TRUE	3
Nonpareil_ArbMarine	BF	c79	DeMethylated	0	FALSE	90	Med-Low	TRUE	3
Nonpareil_ArbMarine	BF	c80	DeMethylated	0	FALSE	90	Med-Low	TRUE	3
Nonpareil_ArbMarine	BF	c81	DeMethylated	0	FALSE	90	Med-Low	TRUE	3
Nonpareil_ArbMarine	BF	c82	DeMethylated	0	FALSE	90	Med-Low	TRUE	3
Nonpareil_ArbMarine	BF	c83	Methylated	1	TRUE	90	Med-Low	TRUE	3
Nonpareil_ArbMarine	BF	c84	DeMethylated	0	FALSE	90	Med-Low	TRUE	3
Nonpareil_ArbMarine	BF	c85	Methylated	1	TRUE	90	Med-Low	TRUE	3
Nonpareil_ArbMarine	BF	c86	DeMethylated	0	FALSE	90	Med-Low	TRUE	3
Nonpareil_ArbMarine	BF	c87	Methylated	1	TRUE	90	Med-Low	TRUE	3
Nonpareil_ArbMarine	BF	c88	DeMethylated	0	FALSE	90	Med-Low	TRUE	3
Nonpareil_ArbMarine	BF	c89	DeMethylated	0	FALSE	90	Med-Low	TRUE	3
Nonpareil_ArbMarine	BF	c90	Methylated	1	TRUE	90	Med-Low	TRUE	3
Nonpareil_ArbMarine	BF	c91	DeMethylated	0	FALSE	90	Med-Low	TRUE	3
Nonpareil_ArbMarine	BF	c92	DeMethylated	0	FALSE	90	Med-Low	TRUE	3
Nonpareil_ArbMarine	BF	c93	DeMethylated	0	FALSE	90	Med-Low	TRUE	3
Nonpareil_ArbMarine	BF	c94	DeMethylated	0	FALSE	90	Med-Low	TRUE	3
Nonpareil_ArbMarine	BF	c95	DeMethylated	0	FALSE	90	Med-Low	TRUE	3
Nonpareil_ArbMarine	BF	c96	Methylated	1	TRUE	90	Med-Low	TRUE	3
Nonpareil_ArbMarine	BF	c97	DeMethylated	0	FALSE	90	Med-Low	TRUE	3
Nonpareil_ArbMarine	BF	c98	DeMethylated	0	FALSE	90	Med-Low	TRUE	3
Nonpareil_ArbMarine	BF	c99	Methylated	1	TRUE	90	Med-Low	TRUE	3
Nonpareil_ArbMarine	BF	c100	DeMethylated	0	FALSE	90	Med-Low	TRUE	3
Nonpareil_ArbMarine	BF	c101	DeMethylated	0	FALSE	90	Med-Low	TRUE	3
Nonpareil_ArbMarine	BF	c102	DeMethylated	0	FALSE	90	Med-Low	TRUE	3
Nonpareil_ArbMarine	BF	c103	DeMethylated	0	FALSE	90	Med-Low	TRUE	3
Nonpareil_ArbMarine	BF	c104	DeMethylated	0	FALSE	90	Med-Low	TRUE	3
Nonpareil_ArbMarine	BF	c105	DeMethylated	0	FALSE	90	Med-Low	TRUE	3
Nonpareil_ArbMarine	BF	c106	Methylated	1	TRUE	90	Med-Low	TRUE	3
Nonpareil_ArbMarine	BF	c107	DeMethylated	0	FALSE	90	Med-Low	TRUE	3
Nonpareil_ArbMarine	BF	c108	Methylated	1	TRUE	90	Med-Low	TRUE	3
Nonpareil_ArbMarine	BF	c109	DeMethylated	0	FALSE	90	Med-Low	TRUE	3
Nonpareil_ArbMarine	BF	c110	DeMethylated	0	FALSE	90	Med-Low	TRUE	3
Nonpareil_ArbMarine	BF	c111	Methylated	1	TRUE	90	Med-Low	TRUE	3
Nonpareil_ArbMarine	BF	c113	DeMethylated	0	FALSE	90	Med-Low	TRUE	3
Nonpareil_ArbMarine	BF	c115	DeMethylated	0	FALSE	90	Med-Low	TRUE	3
Nonpareil_ArbMarine	BF	c116	DeMethylated	0	FALSE	90	Med-Low	TRUE	3
Nonpareil_ArbMarine	BF	c117	Methylated	1	TRUE	90	Med-Low	TRUE	3
Nonpareil_ArbMarine	BF	c118	DeMethylated	0	FALSE	90	Med-Low	TRUE	3
Nonpareil_ArbMarine	BF	c119	DeMethylated	0	FALSE	90	Med-Low	TRUE	3
Nonpareil_ArbMarine	BF	c120	DeMethylated	0	FALSE	90	Med-Low	TRUE	3
Nonpareil_ArbMarine	BF	c121	Methylated	1	TRUE	90	Med-Low	TRUE	3
Nonpareil_ArbMarine	BF	c122	DeMethylated	0	FALSE	90	Med-Low	TRUE	3
Nonpareil_ArbMarine	BF	c124	DeMethylated	0	FALSE	90	Med-Low	TRUE	3
Nonpareil_ArbMarine	BF	c125	DeMethylated	0	FALSE	90	Med-Low	TRUE	3
Nonpareil_ArbMarine	BF	d1	Methylated	1	TRUE	90	Med-Low	TRUE	3
Nonpareil_ArbMarine	BF	d2	Methylated	1	TRUE	90	Med-Low	TRUE	3
Nonpareil_ArbMarine	BF	d4	Methylated	1	TRUE	90	Med-Low	TRUE	3
Nonpareil_ArbMarine	BF	d7	Methylated	1	TRUE	90	Med-Low	TRUE	3
Nonpareil_ArbMarine	BF	d8	Methylated	1	TRUE	90	Med-Low	TRUE	3
Nonpareil_ArbMarine	BF	d9	Methylated	1	TRUE	90	Med-Low	TRUE	3
Nonpareil_ArbMarine	BF	d10	Methylated	1	TRUE	90	Med-Low	TRUE	3
Nonpareil_ArbMarine	BF	d11	Methylated	1	TRUE	90	Med-Low	TRUE	3
Nonpareil_ArbMarine	BF	d12	Methylated	1	TRUE	90	Med-Low	TRUE	3
Nonpareil_ArbMarine	BF	d13	Methylated	1	TRUE	90	Med-Low	TRUE	3
Nonpareil_ArbMarine	BF	d14	Methylated	1	TRUE	90	Med-Low	TRUE	3
Nonpareil_ArbMarine	BF	d15	Methylated	1	TRUE	90	Med-Low	TRUE	3
Nonpareil_ArbMarine	BF	d16	Methylated	1	TRUE	90	Med-Low	TRUE	3
Nonpareil_ArbMarine	BF	d17	Methylated	1	TRUE	90	Med-Low	TRUE	3
Nonpareil_ArbMarine	BF	d19	Methylated	1	TRUE	90	Med-Low	TRUE	3
Nonpareil_ArbMarine	BF	d20	Methylated	1	TRUE	90	Med-Low	TRUE	3
Nonpareil_ArbMarine	BF	d22	Methylated	1	TRUE	90	Med-Low	TRUE	3
Nonpareil_ArbMarine	BF	d23	Methylated	1	TRUE	90	Med-Low	TRUE	3
Nonpareil_ArbMarine	BF	d24	Methylated	1	TRUE	90	Med-Low	TRUE	3
Nonpareil_ArbMarine	BF	d25	Methylated	1	TRUE	90	Med-Low	TRUE	3
Nonpareil_ArbMarine	BF	d26	Methylated	1	TRUE	90	Med-Low	TRUE	3
Nonpareil_ArbMarine	BF	d28	DeMethylated	0	FALSE	90	Med-Low	TRUE	3
Nonpareil_ArbMarine	BF	d29	Methylated	1	TRUE	90	Med-Low	TRUE	3
Nonpareil_ArbMarine	BF	d30	Methylated	1	TRUE	90	Med-Low	TRUE	3
Nonpareil_ArbMarine	BF	d33	Methylated	1	TRUE	90	Med-Low	TRUE	3
Nonpareil_ArbMarine	BF	d34	Methylated	1	TRUE	90	Med-Low	TRUE	3
Nonpareil_ArbMarine	BF	d36	Methylated	1	TRUE	90	Med-Low	TRUE	3
Nonpareil_ArbMarine	BF	d38	Methylated	1	TRUE	90	Med-Low	TRUE	3
Nonpareil_ArbMarine	BF	d39	Methylated	1	TRUE	90	Med-Low	TRUE	3
Nonpareil_ArbMarine	BF	d40	Methylated	1	TRUE	90	Med-Low	TRUE	3
Nonpareil_ArbMarine	BF	d43	Methylated	1	TRUE	90	Med-Low	TRUE	3
Nonpareil_ArbMarine	BF	d44	Methylated	1	TRUE	90	Med-Low	TRUE	3
Nonpareil_ArbMarine	BF	d46	DeMethylated	0	FALSE	90	Med-Low	TRUE	3
Nonpareil_ArbMarine	BF	d47	Methylated	1	TRUE	90	Med-Low	TRUE	3
Nonpareil_ArbMarine	BF	d48	Methylated	1	TRUE	90	Med-Low	TRUE	3
Nonpareil_ArbMarine	BF	d49	DeMethylated	0	FALSE	90	Med-Low	TRUE	3
Nonpareil_ArbMarine	BF	d51	Methylated	1	TRUE	90	Med-Low	TRUE	3
Nonpareil_ArbMarine	BF	d52	Methylated	1	TRUE	90	Med-Low	TRUE	3
Nonpareil_ArbMarine	BF	d54	Methylated	1	TRUE	90	Med-Low	TRUE	3
Nonpareil_ArbMarine	BF	d55	Methylated	1	TRUE	90	Med-Low	TRUE	3
Nonpareil_ArbMarine	BF	d56	Methylated	1	TRUE	90	Med-Low	TRUE	3
Nonpareil_ArbMarine	BF	d57	DeMethylated	0	FALSE	90	Med-Low	TRUE	3
Nonpareil_ArbMarine	BF	d58	DeMethylated	0	FALSE	90	Med-Low	TRUE	3
Nonpareil_ArbMarine	BF	d60	Methylated	1	TRUE	90	Med-Low	TRUE	3
Nonpareil_ArbMarine	BF	d61	Methylated	1	TRUE	90	Med-Low	TRUE	3
Nonpareil_ArbMarine	BF	d62	DeMethylated	0	FALSE	90	Med-Low	TRUE	3
Nonpareil_ArbMarine	BF	d64	Methylated	1	TRUE	90	Med-Low	TRUE	3
Nonpareil_ArbMarine	BF	d65	Methylated	1	TRUE	90	Med-Low	TRUE	3
Nonpareil_ArbMarine	BF	d66	Methylated	1	TRUE	90	Med-Low	TRUE	3
Nonpareil_ArbMarine	BF	d67	Methylated	1	TRUE	90	Med-Low	TRUE	3
Nonpareil_ArbMarine	BF	d68	Methylated	1	TRUE	90	Med-Low	TRUE	3
Nonpareil_ArbMarine	BF	d69	Methylated	1	TRUE	90	Med-Low	TRUE	3
Nonpareil_ArbMarine	BF	d71	Methylated	1	TRUE	90	Med-Low	TRUE	3
Nonpareil_ArbMarine	BF	d74	Methylated	1	TRUE	90	Med-Low	TRUE	3
Nonpareil_ArbMarine	BF	d75	Methylated	1	TRUE	90	Med-Low	TRUE	3
Nonpareil_ArbMarine	BF	d77	DeMethylated	0	FALSE	90	Med-Low	TRUE	3
Nonpareil_ArbMarine	BF	d78	Methylated	1	TRUE	90	Med-Low	TRUE	3
Nonpareil_ArbMarine	BF	d79	Methylated	1	TRUE	90	Med-Low	TRUE	3
Nonpareil_ArbMarine	BF	d80	DeMethylated	0	FALSE	90	Med-Low	TRUE	3
Nonpareil_ArbMarine	BF	d81	Methylated	1	TRUE	90	Med-Low	TRUE	3
Nonpareil_ArbMarine	BF	d82	DeMethylated	0	FALSE	90	Med-Low	TRUE	3
Nonpareil_ArbMarine	BF	d83	Methylated	1	TRUE	90	Med-Low	TRUE	3
Nonpareil_ArbMarine	BF	d84	Methylated	1	TRUE	90	Med-Low	TRUE	3
Nonpareil_ArbMarine	BF	d85	Methylated	1	TRUE	90	Med-Low	TRUE	3
Nonpareil_ArbMarine	BF	d86	Methylated	1	TRUE	90	Med-Low	TRUE	3
Nonpareil_ArbMarine	BF	d87	Methylated	1	TRUE	90	Med-Low	TRUE	3
Nonpareil_ArbMarine	BF	d88	Methylated	1	TRUE	90	Med-Low	TRUE	3
Nonpareil_ArbMarine	BF	d89	Methylated	1	TRUE	90	Med-Low	TRUE	3
Nonpareil_ArbMarine	BF	d90	Methylated	1	TRUE	90	Med-Low	TRUE	3
Nonpareil_ArbMarine	BF	d91	Methylated	1	TRUE	90	Med-Low	TRUE	3
Nonpareil_ArbMarine	BF	d93	Methylated	1	TRUE	90	Med-Low	TRUE	3
Nonpareil_ArbMarine	BF	d95	Methylated	1	TRUE	90	Med-Low	TRUE	3
Nonpareil_ArbMarine	BF	d96	Methylated	1	TRUE	90	Med-Low	TRUE	3
Nonpareil_ArbMarine	BF	d97	Methylated	1	TRUE	90	Med-Low	TRUE	3
Nonpareil_ArbMarine	BF	d98	Methylated	1	TRUE	90	Med-Low	TRUE	3
Nonpareil_ArbMarine	BF	d99	Methylated	1	TRUE	90	Med-Low	TRUE	3
Nonpareil_ArbMarine	BF	d100	Methylated	1	TRUE	90	Med-Low	TRUE	3
Nonpareil_ArbMarine	BF	d101	Methylated	1	TRUE	90	Med-Low	TRUE	3
Nonpareil_ArbMarine	BF	d102	DeMethylated	0	FALSE	90	Med-Low	TRUE	3
Nonpareil_ArbMarine	BF	d103	DeMethylated	0	FALSE	90	Med-Low	TRUE	3
Nonpareil_ArbMarine	BF	d104	DeMethylated	0	FALSE	90	Med-Low	TRUE	3
Nonpareil_ArbMarine	BF	d105	DeMethylated	0	FALSE	90	Med-Low	TRUE	3
Nonpareil_ArbMarine	BF	d106	Methylated	1	TRUE	90	Med-Low	TRUE	3
Nonpareil_ArbMarine	BF	d107	DeMethylated	0	FALSE	90	Med-Low	TRUE	3
Nonpareil_ArbMarine	BF	d108	Methylated	1	TRUE	90	Med-Low	TRUE	3
Nonpareil_ArbMarine	BF	d109	Methylated	1	TRUE	90	Med-Low	TRUE	3
Nonpareil_ArbMarine	BF	d110	Methylated	1	TRUE	90	Med-Low	TRUE	3
Nonpareil_ArbMarine	BF	d111	Methylated	1	TRUE	90	Med-Low	TRUE	3
Nonpareil_ArbMarine	BF	d112	DeMethylated	0	FALSE	90	Med-Low	TRUE	3
Nonpareil_ArbMarine	BF	d113	Methylated	1	TRUE	90	Med-Low	TRUE	3
Nonpareil_ArbMarine	BF	d114	Methylated	1	TRUE	90	Med-Low	TRUE	3
Nonpareil_ArbMarine	BF	d115	Methylated	1	TRUE	90	Med-Low	TRUE	3
Nonpareil_ArbMarine	BF	d116	Methylated	1	TRUE	90	Med-Low	TRUE	3
Nonpareil_ArbMarine	BF	d117	Methylated	1	TRUE	90	Med-Low	TRUE	3
Nonpareil_ArbMarine	BF	d118	Methylated	1	TRUE	90	Med-Low	TRUE	3
Nonpareil_ArbMarine	BF	d119	Methylated	1	TRUE	90	Med-Low	TRUE	3
Nonpareil_ArbMarine	BF	d120	Methylated	1	TRUE	90	Med-Low	TRUE	3
Nonpareil_ArbMarine	BF	d121	Methylated	1	TRUE	90	Med-Low	TRUE	3
Nonpareil_ArbMarine	BF	d122	Methylated	1	TRUE	90	Med-Low	TRUE	3
Nonpareil_ArbMarine	BF	d123	Methylated	1	TRUE	90	Med-Low	TRUE	3
Nonpareil_ArbMarine	BF	d124	Methylated	1	TRUE	90	Med-Low	TRUE	3
Nonpareil_ArbMarine	BF	d125	Methylated	1	TRUE	90	Med-Low	TRUE	3
Nonpareil_ArbMarine	BF	d126	DeMethylated	0	FALSE	90	Med-Low	TRUE	3
Nonpareil_ArbMarine	BF	d127	Methylated	1	TRUE	90	Med-Low	TRUE	3
Nonpareil_ArbMarine	BF	d128	Methylated	1	TRUE	90	Med-Low	TRUE	3
Nonpareil_ArbMarine	BF	d129	DeMethylated	0	FALSE	90	Med-Low	TRUE	3
Nonpareil_ArbMarine	BF	d130	Methylated	1	TRUE	90	Med-Low	TRUE	3
Nonpareil_ArbMarine	BF	d131	Methylated	1	TRUE	90	Med-Low	TRUE	3
Nonpareil_ArbMarine	BF	d132	Methylated	1	TRUE	90	Med-Low	TRUE	3
Nonpareil_ArbMarine	BF	d133	Methylated	1	TRUE	90	Med-Low	TRUE	3
Nonpareil_ArbMarine	BF	d134	Methylated	1	TRUE	90	Med-Low	TRUE	3
Nonpareil_ArbMarine	BF	d135	DeMethylated	0	FALSE	90	Med-Low	TRUE	3
Nonpareil_ArbMarine	BF	d136	Methylated	1	TRUE	90	Med-Low	TRUE	3
Nonpareil_ArbMarine	BF	d137	Methylated	1	TRUE	90	Med-Low	TRUE	3
Nonpareil_ArbMarine	BF	d138	Methylated	1	TRUE	90	Med-Low	TRUE	3
Nonpareil_ArbMarine	BF	d139	Methylated	1	TRUE	90	Med-Low	TRUE	3
Nonpareil_ArbMarine	BF	d140	Methylated	1	TRUE	90	Med-Low	TRUE	3
Nonpareil_ArbMarine	BF	d141	DeMethylated	0	FALSE	90	Med-Low	TRUE	3
Nonpareil_ArbMarine	BF	d142	Methylated	1	TRUE	90	Med-Low	TRUE	3
Nonpareil_ArbMarine	BF	d143	Methylated	1	TRUE	90	Med-Low	TRUE	3
Nonpareil_ArbMarine	BF	d144	Methylated	1	TRUE	90	Med-Low	TRUE	3
Nonpareil_ArbMarine	BF	d145	DeMethylated	0	FALSE	90	Med-Low	TRUE	3
Nonpareil_ArbMarine	BF	d146	Methylated	1	TRUE	90	Med-Low	TRUE	3
Nonpareil_ArbMarine	BF	d147	Methylated	1	TRUE	90	Med-Low	TRUE	3
Nonpareil_ArbMarine	BF	d148	Methylated	1	TRUE	90	Med-Low	TRUE	3
Nonpareil_ArbMarine	BF	d149	Methylated	1	TRUE	90	Med-Low	TRUE	3
Nonpareil_ArbMarine	BF	d150	Methylated	1	TRUE	90	Med-Low	TRUE	3
Nonpareil_ArbMarine	BF	d151	Methylated	1	TRUE	90	Med-Low	TRUE	3
Nonpareil_ArbMarine	BF	d152	Methylated	1	TRUE	90	Med-Low	TRUE	3
Nonpareil_ArbMarine	BF	d154	Methylated	1	TRUE	90	Med-Low	TRUE	3
Nonpareil_ArbMarine	BF	d155	Methylated	1	TRUE	90	Med-Low	TRUE	3
Nonpareil_ArbMarine	BF	d156	Methylated	1	TRUE	90	Med-Low	TRUE	3
Nonpareil_ArbMarine	BF	d157	DeMethylated	0	FALSE	90	Med-Low	TRUE	3
Nonpareil_ArbMarine	BF	d159	Methylated	1	TRUE	90	Med-Low	TRUE	3
Nonpareil_ArbMarine	BF	d160	Methylated	1	TRUE	90	Med-Low	TRUE	3
Nonpareil_ArbMarine	BF	d161	Methylated	1	TRUE	90	Med-Low	TRUE	3
Nonpareil_ArbMarine	BF	e5	Methylated	1	TRUE	90	Med-Low	TRUE	3
Nonpareil_ArbMarine	BF	e8	DeMethylated	0	FALSE	90	Med-Low	TRUE	3
Nonpareil_ArbMarine	BF	e10	Methylated	1	TRUE	90	Med-Low	TRUE	3
Nonpareil_ArbMarine	BF	e11	Methylated	1	TRUE	90	Med-Low	TRUE	3
Nonpareil_ArbMarine	BF	e14	DeMethylated	0	FALSE	90	Med-Low	TRUE	3
Nonpareil_ArbMarine	BF	e18	Methylated	1	TRUE	90	Med-Low	TRUE	3
Nonpareil_ArbMarine	BF	e20	Methylated	1	TRUE	90	Med-Low	TRUE	3
Nonpareil_ArbMarine	BF	e22	Methylated	1	TRUE	90	Med-Low	TRUE	3
Nonpareil_ArbMarine	BF	e23	DeMethylated	0	FALSE	90	Med-Low	TRUE	3
Nonpareil_ArbMarine	BF	e24	Methylated	1	TRUE	90	Med-Low	TRUE	3
Nonpareil_ArbMarine	BF	e25	Methylated	1	TRUE	90	Med-Low	TRUE	3
Nonpareil_ArbMarine	BF	e26	Methylated	1	TRUE	90	Med-Low	TRUE	3
Nonpareil_ArbMarine	BF	e27	Methylated	1	TRUE	90	Med-Low	TRUE	3
Nonpareil_ArbMarine	BF	e29	Methylated	1	TRUE	90	Med-Low	TRUE	3
Nonpareil_ArbMarine	BF	e30	Methylated	1	TRUE	90	Med-Low	TRUE	3
Nonpareil_ArbMarine	BF	e31	Methylated	1	TRUE	90	Med-Low	TRUE	3
Nonpareil_ArbMarine	BF	e32	Methylated	1	TRUE	90	Med-Low	TRUE	3
Nonpareil_ArbMarine	BF	e33	DeMethylated	0	FALSE	90	Med-Low	TRUE	3
Nonpareil_ArbMarine	BF	e34	Methylated	1	TRUE	90	Med-Low	TRUE	3
Nonpareil_ArbMarine	BF	e35	Methylated	1	TRUE	90	Med-Low	TRUE	3
Nonpareil_ArbMarine	BF	e36	DeMethylated	0	FALSE	90	Med-Low	TRUE	3
Nonpareil_ArbMarine	BF	e37	DeMethylated	0	FALSE	90	Med-Low	TRUE	3
Nonpareil_ArbMarine	BF	e38	DeMethylated	0	FALSE	90	Med-Low	TRUE	3
Nonpareil_ArbMarine	BF	e40	Methylated	1	TRUE	90	Med-Low	TRUE	3
Nonpareil_ArbMarine	BF	e42	DeMethylated	0	FALSE	90	Med-Low	TRUE	3
Nonpareil_ArbMarine	BF	e43	Methylated	1	TRUE	90	Med-Low	TRUE	3
Nonpareil_ArbMarine	BF	e44	Methylated	1	TRUE	90	Med-Low	TRUE	3
Nonpareil_ArbMarine	BF	e45	DeMethylated	0	FALSE	90	Med-Low	TRUE	3
Nonpareil_ArbMarine	BF	e46	Methylated	1	TRUE	90	Med-Low	TRUE	3
Nonpareil_ArbMarine	BF	e47	Methylated	1	TRUE	90	Med-Low	TRUE	3
Nonpareil_ArbMarine	BF	e48	Methylated	1	TRUE	90	Med-Low	TRUE	3
Nonpareil_ArbMarine	BF	e49	Methylated	1	TRUE	90	Med-Low	TRUE	3
Nonpareil_ArbMarine	BF	e50	Methylated	1	TRUE	90	Med-Low	TRUE	3
Nonpareil_ArbMarine	BF	e54	DeMethylated	0	FALSE	90	Med-Low	TRUE	3
Nonpareil_ArbMarine	BF	e55	Methylated	1	TRUE	90	Med-Low	TRUE	3
Nonpareil_ArbMarine	BF	e56	Methylated	1	TRUE	90	Med-Low	TRUE	3
Nonpareil_ArbMarine	BF	e57	DeMethylated	0	FALSE	90	Med-Low	TRUE	3
Nonpareil_ArbMarine	BF	e58	DeMethylated	0	FALSE	90	Med-Low	TRUE	3
Nonpareil_ArbMarine	BF	e59	DeMethylated	0	FALSE	90	Med-Low	TRUE	3
Nonpareil_ArbMarine	BF	e60	DeMethylated	0	FALSE	90	Med-Low	TRUE	3
Nonpareil_ArbMarine	BF	e61	DeMethylated	0	FALSE	90	Med-Low	TRUE	3
Nonpareil_ArbMarine	BF	e63	DeMethylated	0	FALSE	90	Med-Low	TRUE	3
Nonpareil_ArbMarine	BF	e64	DeMethylated	0	FALSE	90	Med-Low	TRUE	3
Nonpareil_ArbMarine	BF	e65	DeMethylated	0	FALSE	90	Med-Low	TRUE	3
Nonpareil_ArbMarine	BF	e67	Methylated	1	TRUE	90	Med-Low	TRUE	3
Nonpareil_ArbMarine	BF	e68	Methylated	1	TRUE	90	Med-Low	TRUE	3
Nonpareil_ArbMarine	BF	e69	Methylated	1	TRUE	90	Med-Low	TRUE	3
Nonpareil_ArbMarine	BF	e70	DeMethylated	0	FALSE	90	Med-Low	TRUE	3
Nonpareil_ArbMarine	BF	e71	DeMethylated	0	FALSE	90	Med-Low	TRUE	3
Nonpareil_ArbMarine	BF	e72	DeMethylated	0	FALSE	90	Med-Low	TRUE	3
Nonpareil_ArbMarine	BF	e73	Methylated	1	TRUE	90	Med-Low	TRUE	3
Nonpareil_ArbMarine	BF	e74	DeMethylated	0	FALSE	90	Med-Low	TRUE	3
Nonpareil_ArbMarine	BF	e75	DeMethylated	0	FALSE	90	Med-Low	TRUE	3
Nonpareil_ArbMarine	BF	e76	Methylated	1	TRUE	90	Med-Low	TRUE	3
Nonpareil_ArbMarine	BF	e77	DeMethylated	0	FALSE	90	Med-Low	TRUE	3
Nonpareil_ArbMarine	BF	e78	DeMethylated	0	FALSE	90	Med-Low	TRUE	3
Nonpareil_ArbMarine	BF	e79	Methylated	1	TRUE	90	Med-Low	TRUE	3
Nonpareil_ArbMarine	BF	e80	Methylated	1	TRUE	90	Med-Low	TRUE	3
Nonpareil_ArbMarine	BF	e81	DeMethylated	0	FALSE	90	Med-Low	TRUE	3
Nonpareil_ArbMarine	BF	e82	DeMethylated	0	FALSE	90	Med-Low	TRUE	3
Nonpareil_ArbMarine	BF	e83	Methylated	1	TRUE	90	Med-Low	TRUE	3
Nonpareil_ArbMarine	BF	e84	Methylated	1	TRUE	90	Med-Low	TRUE	3
Nonpareil_ArbMarine	BF	e85	DeMethylated	0	FALSE	90	Med-Low	TRUE	3
Nonpareil_ArbMarine	BF	e86	Methylated	1	TRUE	90	Med-Low	TRUE	3
Nonpareil_ArbMarine	BF	e87	DeMethylated	0	FALSE	90	Med-Low	TRUE	3
Nonpareil_ArbMarine	BF	e88	DeMethylated	0	FALSE	90	Med-Low	TRUE	3
Nonpareil_ArbMarine	BF	e89	DeMethylated	0	FALSE	90	Med-Low	TRUE	3
Nonpareil_ArbMarine	BF	e90	DeMethylated	0	FALSE	90	Med-Low	TRUE	3
Nonpareil_ArbMarine	BF	e91	DeMethylated	0	FALSE	90	Med-Low	TRUE	3
Nonpareil_ArbMarine	BF	e93	DeMethylated	0	FALSE	90	Med-Low	TRUE	3
Nonpareil_ArbMarine	BF	e94	DeMethylated	0	FALSE	90	Med-Low	TRUE	3
Nonpareil_ArbMarine	BF	e98	DeMethylated	0	FALSE	90	Med-Low	TRUE	3
Nonpareil_ArbMarine	BF	e100	Methylated	1	TRUE	90	Med-Low	TRUE	3
Nonpareil_ArbMarine	BF	e101	Methylated	1	TRUE	90	Med-Low	TRUE	3
Nonpareil_ArbMarine	BF	e102	Methylated	1	TRUE	90	Med-Low	TRUE	3
Nonpareil_ArbMarine	BF	e103	DeMethylated	0	FALSE	90	Med-Low	TRUE	3
Nonpareil_ArbMarine	BF	e104	Methylated	1	TRUE	90	Med-Low	TRUE	3
Nonpareil_ArbMarine	BF	e105	DeMethylated	0	FALSE	90	Med-Low	TRUE	3
Nonpareil_ArbMarine	BF	e106	Methylated	1	TRUE	90	Med-Low	TRUE	3
Nonpareil_ArbMarine	BF	e107	DeMethylated	0	FALSE	90	Med-Low	TRUE	3
Nonpareil_ArbMarine	BF	e108	Methylated	1	TRUE	90	Med-Low	TRUE	3
Nonpareil_ArbMarine	BF	e109	Methylated	1	TRUE	90	Med-Low	TRUE	3
Nonpareil_ArbMarine	BF	e110	Methylated	1	TRUE	90	Med-Low	TRUE	3
Nonpareil_ArbMarine	BF	e111	Methylated	1	TRUE	90	Med-Low	TRUE	3
Nonpareil_ArbMarine	BF	e112	DeMethylated	0	FALSE	90	Med-Low	TRUE	3
Nonpareil_ArbMarine	BF	e113	DeMethylated	0	FALSE	90	Med-Low	TRUE	3
Nonpareil_ArbMarine	BF	e114	Methylated	1	TRUE	90	Med-Low	TRUE	3
Nonpareil_ArbMarine	BF	f1	DeMethylated	0	FALSE	90	Med-Low	TRUE	3
Nonpareil_ArbMarine	BF	f2	Methylated	1	TRUE	90	Med-Low	TRUE	3
Nonpareil_ArbMarine	BF	f3	Methylated	1	TRUE	90	Med-Low	TRUE	3
Nonpareil_ArbMarine	BF	f4	DeMethylated	0	FALSE	90	Med-Low	TRUE	3
Nonpareil_ArbMarine	BF	f5	Methylated	1	TRUE	90	Med-Low	TRUE	3
Nonpareil_ArbMarine	BF	f6	Methylated	1	TRUE	90	Med-Low	TRUE	3
Nonpareil_ArbMarine	BF	f7	Methylated	1	TRUE	90	Med-Low	TRUE	3
Nonpareil_ArbMarine	BF	f8	Methylated	1	TRUE	90	Med-Low	TRUE	3
Nonpareil_ArbMarine	BF	f9	DeMethylated	0	FALSE	90	Med-Low	TRUE	3
Nonpareil_ArbMarine	BF	f10	DeMethylated	0	FALSE	90	Med-Low	TRUE	3
Nonpareil_ArbMarine	BF	f11	Methylated	1	TRUE	90	Med-Low	TRUE	3
Nonpareil_ArbMarine	BF	f12	Methylated	1	TRUE	90	Med-Low	TRUE	3
Nonpareil_ArbMarine	BF	f13	Methylated	1	TRUE	90	Med-Low	TRUE	3
Nonpareil_ArbMarine	BF	f14	Methylated	1	TRUE	90	Med-Low	TRUE	3
Nonpareil_ArbMarine	BF	f16	Methylated	1	TRUE	90	Med-Low	TRUE	3
Nonpareil_ArbMarine	BF	f17	Methylated	1	TRUE	90	Med-Low	TRUE	3
Nonpareil_ArbMarine	BF	f18	Methylated	1	TRUE	90	Med-Low	TRUE	3
Nonpareil_ArbMarine	BF	f19	Methylated	1	TRUE	90	Med-Low	TRUE	3
Nonpareil_ArbMarine	BF	f20	DeMethylated	0	FALSE	90	Med-Low	TRUE	3
Nonpareil_ArbMarine	BF	f21	DeMethylated	0	FALSE	90	Med-Low	TRUE	3
Nonpareil_ArbMarine	BF	f22	DeMethylated	0	FALSE	90	Med-Low	TRUE	3
Nonpareil_ArbMarine	BF	f24	Methylated	1	TRUE	90	Med-Low	TRUE	3
Nonpareil_ArbMarine	BF	f25	Methylated	1	TRUE	90	Med-Low	TRUE	3
Nonpareil_ArbMarine	BF	f26	Methylated	1	TRUE	90	Med-Low	TRUE	3
Nonpareil_ArbMarine	BF	f27	Methylated	1	TRUE	90	Med-Low	TRUE	3
Nonpareil_ArbMarine	BF	f28	DeMethylated	0	FALSE	90	Med-Low	TRUE	3
Nonpareil_ArbMarine	BF	f29	Methylated	1	TRUE	90	Med-Low	TRUE	3
Nonpareil_ArbMarine	BF	f31	DeMethylated	0	FALSE	90	Med-Low	TRUE	3
Nonpareil_ArbMarine	BF	f32	DeMethylated	0	FALSE	90	Med-Low	TRUE	3
Nonpareil_ArbMarine	BF	f33	Methylated	1	TRUE	90	Med-Low	TRUE	3
Nonpareil_ArbMarine	BF	f34	Methylated	1	TRUE	90	Med-Low	TRUE	3
Nonpareil_ArbMarine	BF	f35	DeMethylated	0	FALSE	90	Med-Low	TRUE	3
Nonpareil_ArbMarine	BF	f36	DeMethylated	0	FALSE	90	Med-Low	TRUE	3
Nonpareil_ArbMarine	BF	f38	DeMethylated	0	FALSE	90	Med-Low	TRUE	3
Nonpareil_ArbMarine	BF	f39	Methylated	1	TRUE	90	Med-Low	TRUE	3
Nonpareil_ArbMarine	BF	f40	DeMethylated	0	FALSE	90	Med-Low	TRUE	3
Nonpareil_ArbMarine	BF	f41	Methylated	1	TRUE	90	Med-Low	TRUE	3
Nonpareil_ArbMarine	BF	f42	DeMethylated	0	FALSE	90	Med-Low	TRUE	3
Nonpareil_ArbMarine	BF	f43	DeMethylated	0	FALSE	90	Med-Low	TRUE	3
Nonpareil_ArbMarine	BF	f44	DeMethylated	0	FALSE	90	Med-Low	TRUE	3
Nonpareil_ArbMarine	BF	f45	Methylated	1	TRUE	90	Med-Low	TRUE	3
Nonpareil_ArbMarine	BF	f46	DeMethylated	0	FALSE	90	Med-Low	TRUE	3
Nonpareil_ArbMarine	BF	f47	Methylated	1	TRUE	90	Med-Low	TRUE	3
Nonpareil_ArbMarine	BF	f48	DeMethylated	0	FALSE	90	Med-Low	TRUE	3
Nonpareil_ArbMarine	BF	f49	DeMethylated	0	FALSE	90	Med-Low	TRUE	3
Nonpareil_ArbMarine	BF	f50	DeMethylated	0	FALSE	90	Med-Low	TRUE	3
Nonpareil_ArbMarine	BF	f51	DeMethylated	0	FALSE	90	Med-Low	TRUE	3
Nonpareil_ArbMarine	BF	f52	DeMethylated	0	FALSE	90	Med-Low	TRUE	3
Nonpareil_ArbMarine	BF	f53	Methylated	1	TRUE	90	Med-Low	TRUE	3
Nonpareil_ArbMarine	BF	f54	Methylated	1	TRUE	90	Med-Low	TRUE	3
Nonpareil_ArbMarine	BF	f55	Methylated	1	TRUE	90	Med-Low	TRUE	3
Nonpareil_ArbMarine	BF	f56	DeMethylated	0	FALSE	90	Med-Low	TRUE	3
Nonpareil_ArbMarine	BF	f57	Methylated	1	TRUE	90	Med-Low	TRUE	3
Nonpareil_ArbMarine	BF	f58	Methylated	1	TRUE	90	Med-Low	TRUE	3
Nonpareil_ArbMarine	BF	f59	Methylated	1	TRUE	90	Med-Low	TRUE	3
Nonpareil_ArbMarine	BF	f60	DeMethylated	0	FALSE	90	Med-Low	TRUE	3
Nonpareil_ArbMarine	BF	f61	DeMethylated	0	FALSE	90	Med-Low	TRUE	3
Nonpareil_ArbMarine	BF	f62	Methylated	1	TRUE	90	Med-Low	TRUE	3
Nonpareil_ArbMarine	BF	f63	Methylated	1	TRUE	90	Med-Low	TRUE	3
Nonpareil_ArbMarine	BF	f64	DeMethylated	0	FALSE	90	Med-Low	TRUE	3
Nonpareil_ArbMarine	BF	f65	DeMethylated	0	FALSE	90	Med-Low	TRUE	3
Nonpareil_ArbMarine	BF	f66	Methylated	1	TRUE	90	Med-Low	TRUE	3
Nonpareil_ArbMarine	BF	f67	Methylated	1	TRUE	90	Med-Low	TRUE	3
Nonpareil_ArbMarine	BF	f68	Methylated	1	TRUE	90	Med-Low	TRUE	3
Nonpareil_ArbMarine	BF	f69	Methylated	1	TRUE	90	Med-Low	TRUE	3
Nonpareil_ArbMarine	BF	f70	Methylated	1	TRUE	90	Med-Low	TRUE	3
Nonpareil_ArbMarine	BF	f71	DeMethylated	0	FALSE	90	Med-Low	TRUE	3
Nonpareil_ArbMarine	BF	f72	Methylated	1	TRUE	90	Med-Low	TRUE	3
Nonpareil_ArbMarine	BF	f73	Methylated	1	TRUE	90	Med-Low	TRUE	3
Nonpareil_ArbMarine	BF	f74	Methylated	1	TRUE	90	Med-Low	TRUE	3
Nonpareil_ArbMarine	BF	f75	DeMethylated	0	FALSE	90	Med-Low	TRUE	3
Nonpareil_ArbMarine	BF	f76	Methylated	1	TRUE	90	Med-Low	TRUE	3
Nonpareil_ArbMarine	BF	f77	DeMethylated	0	FALSE	90	Med-Low	TRUE	3
Nonpareil_ArbMarine	BF	f78	DeMethylated	0	FALSE	90	Med-Low	TRUE	3
Nonpareil_ArbMarine	BF	f79	Methylated	1	TRUE	90	Med-Low	TRUE	3
Nonpareil_ArbMarine	BF	f80	DeMethylated	0	FALSE	90	Med-Low	TRUE	3
Nonpareil_ArbMarine	BF	f81	Methylated	1	TRUE	90	Med-Low	TRUE	3
Nonpareil_ArbMarine	BF	f82	DeMethylated	0	FALSE	90	Med-Low	TRUE	3
Nonpareil_ArbMarine	BF	f83	DeMethylated	0	FALSE	90	Med-Low	TRUE	3
Nonpareil_ArbMarine	BF	f84	DeMethylated	0	FALSE	90	Med-Low	TRUE	3
Nonpareil_ArbMarine	BF	f85	DeMethylated	0	FALSE	90	Med-Low	TRUE	3
Nonpareil_ArbMarine	BF	f86	DeMethylated	0	FALSE	90	Med-Low	TRUE	3
Nonpareil_ArbMarine	BF	f87	Methylated	1	TRUE	90	Med-Low	TRUE	3
Nonpareil_ArbMarine	BF	f88	DeMethylated	0	FALSE	90	Med-Low	TRUE	3
Nonpareil_ArbMarine	BF	f89	Methylated	1	TRUE	90	Med-Low	TRUE	3
Nonpareil_ArbMarine	BF	f90	DeMethylated	0	FALSE	90	Med-Low	TRUE	3
Nonpareil_ArbMarine	BF	f91	DeMethylated	0	FALSE	90	Med-Low	TRUE	3
Nonpareil_ArbMarine	BF	f92	Methylated	1	TRUE	90	Med-Low	TRUE	3
Nonpareil_ArbMarine	BF	f93	Methylated	1	TRUE	90	Med-Low	TRUE	3
Nonpareil_ArbMarine	BF	f94	Methylated	1	TRUE	90	Med-Low	TRUE	3
Nonpareil_ArbMarine	BF	f95	DeMethylated	0	FALSE	90	Med-Low	TRUE	3
Nonpareil_ArbMarine	BF	f96	Methylated	1	TRUE	90	Med-Low	TRUE	3
Nonpareil_ArbMarine	BF	f97	Methylated	1	TRUE	90	Med-Low	TRUE	3
Nonpareil_ArbMarine	BF	f98	DeMethylated	0	FALSE	90	Med-Low	TRUE	3
Nonpareil_ArbMarine	BF	f99	Methylated	1	TRUE	90	Med-Low	TRUE	3
Nonpareil_ArbMarine	BF	f100	Methylated	1	TRUE	90	Med-Low	TRUE	3
Nonpareil_ArbMarine	BF	f101	Methylated	1	TRUE	90	Med-Low	TRUE	3
Nonpareil_ArbMarine	BF	f102	Methylated	1	TRUE	90	Med-Low	TRUE	3
Nonpareil_ArbMarine	BF	f103	DeMethylated	0	FALSE	90	Med-Low	TRUE	3
Nonpareil_ArbMarine	BF	f104	DeMethylated	0	FALSE	90	Med-Low	TRUE	3
Nonpareil_ArbMarine	BF	f105	DeMethylated	0	FALSE	90	Med-Low	TRUE	3
Nonpareil_ArbMarine	BF	f106	Methylated	1	TRUE	90	Med-Low	TRUE	3
Nonpareil_ArbMarine	BF	f107	Methylated	1	TRUE	90	Med-Low	TRUE	3
Nonpareil_ArbMarine	BF	f108	DeMethylated	0	FALSE	90	Med-Low	TRUE	3
Nonpareil_ArbMarine	BF	f109	Methylated	1	TRUE	90	Med-Low	TRUE	3
Nonpareil_ArbMarine	BF	f110	Methylated	1	TRUE	90	Med-Low	TRUE	3
Nonpareil_ArbMarine	BF	f111	DeMethylated	0	FALSE	90	Med-Low	TRUE	3
Nonpareil_ArbMarine	BF	f112	DeMethylated	0	FALSE	90	Med-Low	TRUE	3
Nonpareil_ArbMarine	BF	f113	DeMethylated	0	FALSE	90	Med-Low	TRUE	3
Nonpareil_ArbMarine	BF	f114	Methylated	1	TRUE	90	Med-Low	TRUE	3
Nonpareil_ArbMarine	BF	f115	Methylated	1	TRUE	90	Med-Low	TRUE	3
Nonpareil_ArbMarine	BF	f116	Methylated	1	TRUE	90	Med-Low	TRUE	3
Nonpareil_ArbMarine	BF	f117	DeMethylated	0	FALSE	90	Med-Low	TRUE	3
Nonpareil_ArbMarine	BF	f118	Methylated	1	TRUE	90	Med-Low	TRUE	3
Nonpareil_ArbMarine	BF	f119	DeMethylated	0	FALSE	90	Med-Low	TRUE	3
Nonpareil_ArbMarine	BF	f120	DeMethylated	0	FALSE	90	Med-Low	TRUE	3
Nonpareil_ArbMarine	BF	f121	Methylated	1	TRUE	90	Med-Low	TRUE	3
Nonpareil_ArbMarine	BF	f122	Methylated	1	TRUE	90	Med-Low	TRUE	3
Nonpareil_ArbMarine	BF	f123	DeMethylated	0	FALSE	90	Med-Low	TRUE	3
Nonpareil_ArbMarine	BF	f124	Methylated	1	TRUE	90	Med-Low	TRUE	3
Nonpareil_ArbMarine	BF	f125	Methylated	1	TRUE	90	Med-Low	TRUE	3
Nonpareil_ArbMarine	BF	f126	DeMethylated	0	FALSE	90	Med-Low	TRUE	3
Nonpareil_ArbMarine	BF	f127	Methylated	1	TRUE	90	Med-Low	TRUE	3
Nonpareil_ArbMarine	BF	f128	DeMethylated	0	FALSE	90	Med-Low	TRUE	3
Nonpareil_ArbMarine	BF	f129	Methylated	1	TRUE	90	Med-Low	TRUE	3
Nonpareil_ArbMarine	BF	f130	Methylated	1	TRUE	90	Med-Low	TRUE	3
Nonpareil_ArbMarine	BF	f131	DeMethylated	0	FALSE	90	Med-Low	TRUE	3
Nonpareil_ArbMarine	BF	f132	Methylated	1	TRUE	90	Med-Low	TRUE	3
Nonpareil_ArbMarine	BF	f133	DeMethylated	0	FALSE	90	Med-Low	TRUE	3
Nonpareil_ArbMarine	BF	f134	DeMethylated	0	FALSE	90	Med-Low	TRUE	3
Nonpareil_ArbMarine	BF	f135	DeMethylated	0	FALSE	90	Med-Low	TRUE	3
Nonpareil_ArbMarine	BF	f136	DeMethylated	0	FALSE	90	Med-Low	TRUE	3
Nonpareil_ArbMarine	BF	f137	Methylated	1	TRUE	90	Med-Low	TRUE	3
Nonpareil_ArbMarine	BF	f138	Methylated	1	TRUE	90	Med-Low	TRUE	3
Nonpareil_ArbMarine	BF	f139	Methylated	1	TRUE	90	Med-Low	TRUE	3
Nonpareil_ArbMarine	BF	f140	Methylated	1	TRUE	90	Med-Low	TRUE	3
Nonpareil_ArbMarine	BF	f141	Methylated	1	TRUE	90	Med-Low	TRUE	3
Nonpareil_ArbMarine	BF	f142	DeMethylated	0	FALSE	90	Med-Low	TRUE	3
Nonpareil_ArbMarine	BF	f143	Methylated	1	TRUE	90	Med-Low	TRUE	3
Nonpareil_ArbMarine	BF	f144	Methylated	1	TRUE	90	Med-Low	TRUE	3
Nonpareil_ArbMarine	BF	f145	DeMethylated	0	FALSE	90	Med-Low	TRUE	3
Nonpareil_ArbMarine	BF	f146	Methylated	1	TRUE	90	Med-Low	TRUE	3
Nonpareil_ArbMarine	BF	f147	DeMethylated	0	FALSE	90	Med-Low	TRUE	3
Nonpareil_ArbMarine	BF	f148	DeMethylated	0	FALSE	90	Med-Low	TRUE	3
Nonpareil_ArbMarine	BF	f149	Methylated	1	TRUE	90	Med-Low	TRUE	3
Nonpareil_ArbMarine	BF	f150	DeMethylated	0	FALSE	90	Med-Low	TRUE	3
Nonpareil_ArbMarine	BF	f151	DeMethylated	0	FALSE	90	Med-Low	TRUE	3
Nonpareil_ArbMarine	BF	f152	Methylated	1	TRUE	90	Med-Low	TRUE	3
Nonpareil_ArbMarine	BF	f153	DeMethylated	0	FALSE	90	Med-Low	TRUE	3
Nonpareil_ArbMarine	BF	f154	Methylated	1	TRUE	90	Med-Low	TRUE	3
Nonpareil_ArbMarine	BF	f155	Methylated	1	TRUE	90	Med-Low	TRUE	3
Nonpareil_ArbMarine	BF	f156	DeMethylated	0	FALSE	90	Med-Low	TRUE	3
Nonpareil_ArbMarine	BF	f157	Methylated	1	TRUE	90	Med-Low	TRUE	3
Nonpareil_ArbMarine	BF	f158	DeMethylated	0	FALSE	90	Med-Low	TRUE	3
Nonpareil_ArbMarine	BF	f159	DeMethylated	0	FALSE	90	Med-Low	TRUE	3
Nonpareil_ArbMarine	BF	f160	Methylated	1	TRUE	90	Med-Low	TRUE	3
Nonpareil_ArbMarine	BF	f161	Methylated	1	TRUE	90	Med-Low	TRUE	3
Nonpareil_ArbMarine	BF	f162	Methylated	1	TRUE	90	Med-Low	TRUE	3
Nonpareil_ArbMarine	BF	f163	DeMethylated	0	FALSE	90	Med-Low	TRUE	3
Nonpareil_ArbMarine	BF	f164	Methylated	1	TRUE	90	Med-Low	TRUE	3
Nonpareil_ArbMarine	BF	f166	DeMethylated	0	FALSE	90	Med-Low	TRUE	3
Nonpareil_ArbMarine	BF	f167	Methylated	1	TRUE	90	Med-Low	TRUE	3
Nonpareil_ArbMarine	BF	f168	Methylated	1	TRUE	90	Med-Low	TRUE	3
Nonpareil_ArbMarine	BF	f169	Methylated	1	TRUE	90	Med-Low	TRUE	3
Nonpareil_ArbMarine	BF	f170	Methylated	1	TRUE	90	Med-Low	TRUE	3
Nonpareil_ArbMarine	BF	f172	Methylated	1	TRUE	90	Med-Low	TRUE	3
Nonpareil_ArbMarine	BF	f173	DeMethylated	0	FALSE	90	Med-Low	TRUE	3
Nonpareil_ArbMarine	BF	f176	DeMethylated	0	FALSE	90	Med-Low	TRUE	3
Nonpareil_ArbMarine	BF	f177	Methylated	1	TRUE	90	Med-Low	TRUE	3
Nonpareil_ArbMarine	BF	f178	DeMethylated	0	FALSE	90	Med-Low	TRUE	3
Nonpareil_ArbMarine	BF	f179	DeMethylated	0	FALSE	90	Med-Low	TRUE	3
Nonpareil_ArbMarine	BF	f180	DeMethylated	0	FALSE	90	Med-Low	TRUE	3
Nonpareil_ArbMarine	BF	f181	DeMethylated	0	FALSE	90	Med-Low	TRUE	3
Nonpareil_ArbMarine	BF	f182	Methylated	1	TRUE	90	Med-Low	TRUE	3
Nonpareil_ArbMarine	BF	f183	Methylated	1	TRUE	90	Med-Low	TRUE	3
Nonpareil_ArbMarine	BF	f184	DeMethylated	0	FALSE	90	Med-Low	TRUE	3
Nonpareil_ArbMarine	BF	f185	Methylated	1	TRUE	90	Med-Low	TRUE	3
Nonpareil_ArbMarine	BF	f186	DeMethylated	0	FALSE	90	Med-Low	TRUE	3
Nonpareil_ArbMarine	BF	f187	Methylated	1	TRUE	90	Med-Low	TRUE	3
Nonpareil_ArbMarine	BF	f188	Methylated	1	TRUE	90	Med-Low	TRUE	3
Nonpareil_ArbMarine	BF	f189	DeMethylated	0	FALSE	90	Med-Low	TRUE	3
Nonpareil_ArbMarine	BF	f190	Methylated	1	TRUE	90	Med-Low	TRUE	3
Nonpareil_ArbMarine	BF	f191	Methylated	1	TRUE	90	Med-Low	TRUE	3
Nonpareil_ArbMarine	BF	f192	Methylated	1	TRUE	90	Med-Low	TRUE	3
Nonpareil_ArbMarine	BF	f193	Methylated	1	TRUE	90	Med-Low	TRUE	3
Nonpareil_ArbMarine	BF	f195	Methylated	1	TRUE	90	Med-Low	TRUE	3
Nonpareil_ArbMarine	BF	f196	DeMethylated	0	FALSE	90	Med-Low	TRUE	3
Nonpareil_ArbMarine	BF	f197	DeMethylated	0	FALSE	90	Med-Low	TRUE	3
Nonpareil_ArbMarine	BF	f199	DeMethylated	0	FALSE	90	Med-Low	TRUE	3
Nonpareil_ArbMarine	BF	f200	Methylated	1	TRUE	90	Med-Low	TRUE	3
Nonpareil_ArbMarine	BF	f201	Methylated	1	TRUE	90	Med-Low	TRUE	3
Nonpareil_ArbMarine	BF	f202	Methylated	1	TRUE	90	Med-Low	TRUE	3
Nonpareil_ArbMarine	BF	f203	Methylated	1	TRUE	90	Med-Low	TRUE	3
Nonpareil_ArbMarine	BF	f205	DeMethylated	0	FALSE	90	Med-Low	TRUE	3
Nonpareil_ArbMarine	BF	f206	Methylated	1	TRUE	90	Med-Low	TRUE	3
Nonpareil_ArbMarine	BF	f207	Methylated	1	TRUE	90	Med-Low	TRUE	3
Nonpareil_ArbMarine	BF	f208	DeMethylated	0	FALSE	90	Med-Low	TRUE	3
Nonpareil_ArbMarine	BF	f209	Methylated	1	TRUE	90	Med-Low	TRUE	3
Nonpareil_ArbMarine	BF	f210	Methylated	1	TRUE	90	Med-Low	TRUE	3
Nonpareil_ArbMarine	BF	f211	Methylated	1	TRUE	90	Med-Low	TRUE	3
Nonpareil_ArbMarine	BF	f212	Methylated	1	TRUE	90	Med-Low	TRUE	3
Nonpareil_ArbMarine	BF	f213	DeMethylated	0	FALSE	90	Med-Low	TRUE	3
Nonpareil_ArbMarine	BF	f214	DeMethylated	0	FALSE	90	Med-Low	TRUE	3
Nonpareil_ArbMarine	BF	g3	Methylated	1	TRUE	90	Med-Low	TRUE	3
Nonpareil_ArbMarine	BF	g4	DeMethylated	0	FALSE	90	Med-Low	TRUE	3
Nonpareil_ArbMarine	BF	g5	DeMethylated	0	FALSE	90	Med-Low	TRUE	3
Nonpareil_ArbMarine	BF	g6	Methylated	1	TRUE	90	Med-Low	TRUE	3
Nonpareil_ArbMarine	BF	g7	Methylated	1	TRUE	90	Med-Low	TRUE	3
Nonpareil_ArbMarine	BF	g8	Methylated	1	TRUE	90	Med-Low	TRUE	3
Nonpareil_ArbMarine	BF	g9	Methylated	1	TRUE	90	Med-Low	TRUE	3
Nonpareil_ArbMarine	BF	g10	DeMethylated	0	FALSE	90	Med-Low	TRUE	3
Nonpareil_ArbMarine	BF	g11	Methylated	1	TRUE	90	Med-Low	TRUE	3
Nonpareil_ArbMarine	BF	g12	DeMethylated	0	FALSE	90	Med-Low	TRUE	3
Nonpareil_ArbMarine	BF	g13	DeMethylated	0	FALSE	90	Med-Low	TRUE	3
Nonpareil_ArbMarine	BF	g14	DeMethylated	0	FALSE	90	Med-Low	TRUE	3
Nonpareil_ArbMarine	BF	g15	Methylated	1	TRUE	90	Med-Low	TRUE	3
Nonpareil_ArbMarine	BF	g16	DeMethylated	0	FALSE	90	Med-Low	TRUE	3
Nonpareil_ArbMarine	BF	g18	DeMethylated	0	FALSE	90	Med-Low	TRUE	3
Nonpareil_ArbMarine	BF	g19	Methylated	1	TRUE	90	Med-Low	TRUE	3
Nonpareil_ArbMarine	BF	g20	Methylated	1	TRUE	90	Med-Low	TRUE	3
Nonpareil_ArbMarine	BF	g21	DeMethylated	0	FALSE	90	Med-Low	TRUE	3
Nonpareil_ArbMarine	BF	g23	DeMethylated	0	FALSE	90	Med-Low	TRUE	3
Nonpareil_ArbMarine	BF	g24	Methylated	1	TRUE	90	Med-Low	TRUE	3
Nonpareil_ArbMarine	BF	g25	DeMethylated	0	FALSE	90	Med-Low	TRUE	3
Nonpareil_ArbMarine	BF	g26	DeMethylated	0	FALSE	90	Med-Low	TRUE	3
Nonpareil_ArbMarine	BF	g27	DeMethylated	0	FALSE	90	Med-Low	TRUE	3
Nonpareil_ArbMarine	BF	g28	DeMethylated	0	FALSE	90	Med-Low	TRUE	3
Nonpareil_ArbMarine	BF	g29	DeMethylated	0	FALSE	90	Med-Low	TRUE	3
Nonpareil_ArbMarine	BF	g30	Methylated	1	TRUE	90	Med-Low	TRUE	3
Nonpareil_ArbMarine	BF	g31	DeMethylated	0	FALSE	90	Med-Low	TRUE	3
Nonpareil_ArbMarine	BF	g32	Methylated	1	TRUE	90	Med-Low	TRUE	3
Nonpareil_ArbMarine	BF	g33	DeMethylated	0	FALSE	90	Med-Low	TRUE	3
Nonpareil_ArbMarine	BF	g34	Methylated	1	TRUE	90	Med-Low	TRUE	3
Nonpareil_ArbMarine	BF	g35	DeMethylated	0	FALSE	90	Med-Low	TRUE	3
Nonpareil_ArbMarine	BF	g36	DeMethylated	0	FALSE	90	Med-Low	TRUE	3
Nonpareil_ArbMarine	BF	g37	Methylated	1	TRUE	90	Med-Low	TRUE	3
Nonpareil_ArbMarine	BF	g38	Methylated	1	TRUE	90	Med-Low	TRUE	3
Nonpareil_ArbMarine	BF	g39	DeMethylated	0	FALSE	90	Med-Low	TRUE	3
Nonpareil_ArbMarine	BF	g40	DeMethylated	0	FALSE	90	Med-Low	TRUE	3
Nonpareil_ArbMarine	BF	g41	DeMethylated	0	FALSE	90	Med-Low	TRUE	3
Nonpareil_ArbMarine	BF	g42	DeMethylated	0	FALSE	90	Med-Low	TRUE	3
Nonpareil_ArbMarine	BF	g43	DeMethylated	0	FALSE	90	Med-Low	TRUE	3
Nonpareil_ArbMarine	BF	g44	DeMethylated	0	FALSE	90	Med-Low	TRUE	3
Nonpareil_ArbMarine	BF	g45	Methylated	1	TRUE	90	Med-Low	TRUE	3
Nonpareil_ArbMarine	BF	g46	DeMethylated	0	FALSE	90	Med-Low	TRUE	3
Nonpareil_ArbMarine	BF	g47	DeMethylated	0	FALSE	90	Med-Low	TRUE	3
Nonpareil_ArbMarine	BF	g48	DeMethylated	0	FALSE	90	Med-Low	TRUE	3
Nonpareil_ArbMarine	BF	g49	DeMethylated	0	FALSE	90	Med-Low	TRUE	3
Nonpareil_ArbMarine	BF	g50	DeMethylated	0	FALSE	90	Med-Low	TRUE	3
Nonpareil_ArbMarine	BF	g51	DeMethylated	0	FALSE	90	Med-Low	TRUE	3
Nonpareil_ArbMarine	BF	g52	Methylated	1	TRUE	90	Med-Low	TRUE	3
Nonpareil_ArbMarine	BF	g53	Methylated	1	TRUE	90	Med-Low	TRUE	3
Nonpareil_ArbMarine	BF	g54	DeMethylated	0	FALSE	90	Med-Low	TRUE	3
Nonpareil_ArbMarine	BF	g55	DeMethylated	0	FALSE	90	Med-Low	TRUE	3
Nonpareil_ArbMarine	BF	g56	DeMethylated	0	FALSE	90	Med-Low	TRUE	3
Nonpareil_ArbMarine	BF	g57	DeMethylated	0	FALSE	90	Med-Low	TRUE	3
Nonpareil_ArbMarine	BF	g58	DeMethylated	0	FALSE	90	Med-Low	TRUE	3
Nonpareil_ArbMarine	BF	g59	Methylated	1	TRUE	90	Med-Low	TRUE	3
Nonpareil_ArbMarine	BF	g60	Methylated	1	TRUE	90	Med-Low	TRUE	3
Nonpareil_ArbMarine	BF	g61	DeMethylated	0	FALSE	90	Med-Low	TRUE	3
Nonpareil_ArbMarine	BF	g62	Methylated	1	TRUE	90	Med-Low	TRUE	3
Nonpareil_ArbMarine	BF	g63	Methylated	1	TRUE	90	Med-Low	TRUE	3
Nonpareil_ArbMarine	BF	g65	DeMethylated	0	FALSE	90	Med-Low	TRUE	3
Nonpareil_ArbMarine	BF	g66	Methylated	1	TRUE	90	Med-Low	TRUE	3
Nonpareil_ArbMarine	BF	g67	Methylated	1	TRUE	90	Med-Low	TRUE	3
Nonpareil_ArbMarine	BF	g68	DeMethylated	0	FALSE	90	Med-Low	TRUE	3
Nonpareil_ArbMarine	BF	g69	DeMethylated	0	FALSE	90	Med-Low	TRUE	3
Nonpareil_ArbMarine	BF	g70	Methylated	1	TRUE	90	Med-Low	TRUE	3
Nonpareil_ArbMarine	BF	g71	DeMethylated	0	FALSE	90	Med-Low	TRUE	3
Nonpareil_ArbMarine	BF	g72	DeMethylated	0	FALSE	90	Med-Low	TRUE	3
Nonpareil_ArbMarine	BF	g73	DeMethylated	0	FALSE	90	Med-Low	TRUE	3
Nonpareil_ArbMarine	BF	g75	DeMethylated	0	FALSE	90	Med-Low	TRUE	3
Nonpareil_ArbMarine	BF	g76	DeMethylated	0	FALSE	90	Med-Low	TRUE	3
Nonpareil_ArbMarine	BF	g77	DeMethylated	0	FALSE	90	Med-Low	TRUE	3
Nonpareil_ArbMarine	BF	g78	DeMethylated	0	FALSE	90	Med-Low	TRUE	3
Nonpareil_ArbMarine	BF	g79	Methylated	1	TRUE	90	Med-Low	TRUE	3
Nonpareil_ArbMarine	BF	g80	DeMethylated	0	FALSE	90	Med-Low	TRUE	3
Nonpareil_ArbMarine	BF	g81	DeMethylated	0	FALSE	90	Med-Low	TRUE	3
Nonpareil_ArbMarine	BF	g82	DeMethylated	0	FALSE	90	Med-Low	TRUE	3
Nonpareil_ArbMarine	BF	g83	DeMethylated	0	FALSE	90	Med-Low	TRUE	3
Nonpareil_ArbMarine	BF	g84	DeMethylated	0	FALSE	90	Med-Low	TRUE	3
Nonpareil_ArbMarine	BF	g85	DeMethylated	0	FALSE	90	Med-Low	TRUE	3
Nonpareil_ArbMarine	BF	g86	Methylated	1	TRUE	90	Med-Low	TRUE	3
Nonpareil_ArbMarine	BF	g87	DeMethylated	0	FALSE	90	Med-Low	TRUE	3
Nonpareil_ArbMarine	BF	g88	DeMethylated	0	FALSE	90	Med-Low	TRUE	3
Nonpareil_ArbMarine	BF	g89	DeMethylated	0	FALSE	90	Med-Low	TRUE	3
Nonpareil_ArbMarine	BF	g90	Methylated	1	TRUE	90	Med-Low	TRUE	3
Nonpareil_ArbMarine	BF	g91	DeMethylated	0	FALSE	90	Med-Low	TRUE	3
Nonpareil_ArbMarine	BF	g92	Methylated	1	TRUE	90	Med-Low	TRUE	3
Nonpareil_ArbMarine	BF	g93	DeMethylated	0	FALSE	90	Med-Low	TRUE	3
Nonpareil_ArbMarine	BF	g94	DeMethylated	0	FALSE	90	Med-Low	TRUE	3
Nonpareil_ArbMarine	BF	g95	Methylated	1	TRUE	90	Med-Low	TRUE	3
Nonpareil_ArbMarine	BF	g96	Methylated	1	TRUE	90	Med-Low	TRUE	3
Nonpareil_ArbMarine	BF	g97	DeMethylated	0	FALSE	90	Med-Low	TRUE	3
Nonpareil_ArbMarine	BF	g98	Methylated	1	TRUE	90	Med-Low	TRUE	3
Nonpareil_ArbMarine	BF	g100	DeMethylated	0	FALSE	90	Med-Low	TRUE	3
Nonpareil_ArbMarine	BF	g101	DeMethylated	0	FALSE	90	Med-Low	TRUE	3
Nonpareil_ArbMarine	BF	g102	DeMethylated	0	FALSE	90	Med-Low	TRUE	3
Nonpareil_ArbMarine	BF	g103	Methylated	1	TRUE	90	Med-Low	TRUE	3
Nonpareil_ArbMarine	BF	g104	DeMethylated	0	FALSE	90	Med-Low	TRUE	3
Nonpareil_ArbMarine	BF	g105	DeMethylated	0	FALSE	90	Med-Low	TRUE	3
[truncated: 5,890 more rows]

## Sheet: de(Meth)byCultivar
Primer_Combination	Methylatios_Status	Carmel	Mission	Nonpareil	Stukey5	Stukey6	Turkmen	Winters
a10	Methylated	1	1	4	2	1	3	1
a10	DeMethylated	2	1	3	0	1	0	2
a100	Methylated	1	1	1	0	0	1	1
a100	DeMethylated	2	1	6	2	2	2	2
a101	Methylated	0	1	0	0	0	0	1
a101	DeMethylated	3	1	7	2	2	3	2
a102	Methylated	1	1	0	0	0	1	1
a102	DeMethylated	2	1	7	2	2	2	2
a103	Methylated	0	2	1	0	0	1	3
a103	DeMethylated	3	0	6	2	2	2	0
a104	Methylated	3	1	3	0	0	0	1
a104	DeMethylated	0	1	4	2	2	3	2
a105	Methylated	1	1	1	0	0	0	1
a105	DeMethylated	2	1	6	2	2	3	2
a106	Methylated	1	1	3	2	2	1	3
a106	DeMethylated	2	1	4	0	0	2	0
a107	Methylated	2	1	1	0	0	1	1
a107	DeMethylated	1	1	6	2	2	2	2
a108	Methylated	2	1	1	0	0	0	1
a108	DeMethylated	1	1	6	2	2	3	2
a109	Methylated	0	1	0	2	2	1	2
a109	DeMethylated	3	1	7	0	0	2	1
a11	Methylated	3	1	4	0	1	1	1
a11	DeMethylated	0	1	3	2	1	2	2
a110	Methylated	0	1	1	0	0	0	1
a110	DeMethylated	3	1	6	2	2	3	2
a111	Methylated	0	1	0	0	0	0	1
a111	DeMethylated	3	1	7	2	2	3	2
a112	Methylated	1	1	0	0	0	0	1
a112	DeMethylated	2	1	7	2	2	3	2
a113	Methylated	1	1	0	0	0	0	1
a113	DeMethylated	2	1	7	2	2	3	2
a114	Methylated	0	1	0	0	0	0	1
a114	DeMethylated	3	1	7	2	2	3	2
a115	Methylated	0	1	0	0	0	0	1
a115	DeMethylated	3	1	7	2	2	3	2
a116	Methylated	1	1	0	0	0	0	1
a116	DeMethylated	2	1	7	2	2	3	2
a117	Methylated	0	1	1	0	0	1	1
a117	DeMethylated	3	1	6	2	2	2	2
a118	Methylated	0	1	1	2	0	0	3
a118	DeMethylated	3	1	6	0	2	3	0
a119	Methylated	0	1	0	0	0	0	1
a119	DeMethylated	3	1	7	2	2	3	2
a12	Methylated	1	2	6	1	1	2	1
a12	DeMethylated	2	0	1	1	1	1	2
a120	Methylated	0	2	0	0	0	0	1
a120	DeMethylated	3	0	7	2	2	3	2
a13	Methylated	2	2	6	1	1	2	2
a13	DeMethylated	1	0	1	1	1	1	1
a14	Methylated	2	1	6	1	1	2	1
a14	DeMethylated	1	1	1	1	1	1	2
a15	Methylated	2	1	6	1	1	3	1
a15	DeMethylated	1	1	1	1	1	0	2
a16	Methylated	2	1	6	1	1	2	1
a16	DeMethylated	1	1	1	1	1	1	2
a17	Methylated	1	1	4	0	0	2	1
a17	DeMethylated	2	1	3	2	2	1	2
a19	Methylated	1	1	3	2	2	1	3
a19	DeMethylated	2	1	4	0	0	2	0
a20	Methylated	2	2	4	1	1	2	2
a20	DeMethylated	1	0	3	1	1	1	1
a21	Methylated	2	2	4	2	2	2	3
a21	DeMethylated	1	0	3	0	0	1	0
a22	Methylated	3	1	7	2	2	2	2
a22	DeMethylated	0	1	0	0	0	1	1
a23	Methylated	3	2	4	2	2	2	3
a23	DeMethylated	0	0	3	0	0	1	0
a24	Methylated	3	2	6	2	2	2	3
a24	DeMethylated	0	0	1	0	0	1	0
a25	Methylated	1	1	7	2	2	2	2
a25	DeMethylated	2	1	0	0	0	1	1
a26	Methylated	2	1	6	2	1	2	2
a26	DeMethylated	1	1	1	0	1	1	1
a27	Methylated	1	2	6	2	0	3	2
a27	DeMethylated	2	0	1	0	2	0	1
a28	Methylated	3	1	5	1	2	3	1
a28	DeMethylated	0	1	2	1	0	0	2
a29	Methylated	1	1	5	2	2	2	3
a29	DeMethylated	2	1	2	0	0	1	0
a3	Methylated	2	1	5	1	0	1	3
a3	DeMethylated	1	1	2	1	2	2	0
a30	Methylated	2	1	2	0	0	1	1
a30	DeMethylated	1	1	5	2	2	2	2
a31	Methylated	1	1	4	0	0	2	1
a31	DeMethylated	2	1	3	2	2	1	2
a32	Methylated	2	1	2	2	1	0	1
a32	DeMethylated	1	1	5	0	1	3	2
a33	Methylated	1	1	4	0	1	1	1
a33	DeMethylated	2	1	3	2	1	2	2
a34	Methylated	1	2	4	1	1	1	1
a34	DeMethylated	2	0	3	1	1	2	2
a35	Methylated	2	1	5	0	2	1	1
a35	DeMethylated	1	1	2	2	0	2	2
a36	Methylated	2	1	3	2	2	1	3
a36	DeMethylated	1	1	4	0	0	2	0
a37	Methylated	2	1	5	2	2	2	2
a37	DeMethylated	1	1	2	0	0	1	1
a38	Methylated	3	1	5	1	1	1	2
a38	DeMethylated	0	1	2	1	1	2	1
a39	Methylated	1	2	4	2	2	2	3
a39	DeMethylated	2	0	3	0	0	1	0
a4	Methylated	3	1	5	2	1	2	2
a4	DeMethylated	0	1	2	0	1	1	1
a40	Methylated	2	2	5	1	2	1	3
a40	DeMethylated	1	0	2	1	0	2	0
a41	Methylated	2	1	4	1	1	2	2
a41	DeMethylated	1	1	3	1	1	1	1
a42	Methylated	1	2	4	0	0	2	1
a42	DeMethylated	2	0	3	2	2	1	2
a43	Methylated	1	1	3	0	0	1	1
a43	DeMethylated	2	1	4	2	2	2	2
a44	Methylated	1	1	2	0	1	1	1
a44	DeMethylated	2	1	5	2	1	2	2
a45	Methylated	3	1	2	1	1	3	1
a45	DeMethylated	0	1	5	1	1	0	2
a46	Methylated	2	1	3	1	1	2	3
a46	DeMethylated	1	1	4	1	1	1	0
a47	Methylated	2	1	7	0	1	3	1
a47	DeMethylated	1	1	0	2	1	0	2
a48	Methylated	1	1	3	0	0	1	1
a48	DeMethylated	2	1	4	2	2	2	2
a49	Methylated	2	1	5	0	1	2	1
a49	DeMethylated	1	1	2	2	1	1	2
a5	Methylated	2	1	4	1	2	3	3
a5	DeMethylated	1	1	3	1	0	0	0
a50	Methylated	1	1	5	0	1	3	1
a50	DeMethylated	2	1	2	2	1	0	2
a51	Methylated	1	1	2	0	0	1	1
a51	DeMethylated	2	1	5	2	2	2	2
a52	Methylated	1	1	2	0	0	1	1
a52	DeMethylated	2	1	5	2	2	2	2
a53	Methylated	2	1	3	0	0	2	1
a53	DeMethylated	1	1	4	2	2	1	2
a54	Methylated	2	2	6	1	1	2	1
a54	DeMethylated	1	0	1	1	1	1	2
a55	Methylated	1	1	5	0	1	1	1
a55	DeMethylated	2	1	2	2	1	2	2
a56	Methylated	2	1	6	1	1	2	2
a56	DeMethylated	1	1	1	1	1	1	1
a57	Methylated	2	1	3	2	1	0	1
a57	DeMethylated	1	1	4	0	1	3	2
a58	Methylated	1	1	4	0	1	1	1
a58	DeMethylated	2	1	2	2	1	2	2
a59	Methylated	1	1	1	0	1	0	1
a59	DeMethylated	2	1	6	2	1	3	2
a6	Methylated	2	1	7	2	1	3	1
a6	DeMethylated	1	1	0	0	1	0	2
a60	Methylated	1	1	4	0	1	2	1
a60	DeMethylated	2	1	3	2	1	1	2
a61	Methylated	1	1	3	1	0	2	1
a61	DeMethylated	2	1	4	1	2	1	2
a62	Methylated	2	2	3	0	1	1	1
a62	DeMethylated	1	0	4	2	1	2	2
a63	Methylated	1	1	1	0	1	0	1
a63	DeMethylated	2	1	6	2	1	3	2
a64	Methylated	1	1	1	0	0	1	1
a64	DeMethylated	2	1	6	2	2	2	2
a65	Methylated	3	2	6	1	1	2	2
a65	DeMethylated	0	0	1	1	1	1	1
a66	Methylated	3	1	5	1	1	1	2
a66	DeMethylated	0	1	2	1	1	2	1
a67	Methylated	2	1	3	0	0	0	1
a67	DeMethylated	1	1	4	2	2	3	2
a68	Methylated	1	1	5	1	0	1	2
a68	DeMethylated	2	1	2	1	2	2	1
a69	Methylated	1	2	3	0	0	1	1
a69	DeMethylated	2	0	4	2	2	2	2
a7	Methylated	2	1	7	2	2	2	3
a7	DeMethylated	1	1	0	0	0	1	0
a70	Methylated	3	1	6	2	2	2	1
a70	DeMethylated	0	1	1	0	0	1	2
a71	Methylated	2	2	3	1	2	1	2
a71	DeMethylated	1	0	4	1	0	2	1
a72	Methylated	1	1	4	2	1	0	2
a72	DeMethylated	2	1	3	0	1	3	1
a73	Methylated	1	2	5	0	2	2	3
a73	DeMethylated	2	0	2	2	0	1	0
a74	Methylated	1	1	3	0	1	1	1
a74	DeMethylated	2	1	4	2	1	2	2
a75	Methylated	2	1	2	0	0	1	1
a75	DeMethylated	1	1	5	2	2	2	2
a76	Methylated	1	1	2	0	0	0	1
a76	DeMethylated	2	1	5	2	2	3	2
a77	Methylated	1	1	1	1	1	0	1
a77	DeMethylated	2	1	6	1	1	3	2
a78	Methylated	1	1	2	0	0	0	1
a78	DeMethylated	2	1	5	2	2	3	2
a79	Methylated	2	1	1	0	0	0	1
a79	DeMethylated	1	1	6	2	2	3	2
a8	Methylated	1	1	5	1	1	2	1
a8	DeMethylated	2	1	2	1	1	1	2
a80	Methylated	1	1	4	0	1	1	3
a80	DeMethylated	2	1	3	2	1	2	0
a81	Methylated	2	1	2	1	0	0	1
a81	DeMethylated	1	1	5	1	2	3	2
a82	Methylated	1	1	3	0	0	1	1
a82	DeMethylated	2	1	4	2	2	2	2
a83	Methylated	0	2	2	1	0	0	1
a83	DeMethylated	3	0	5	1	2	3	2
a84	Methylated	0	1	0	0	0	1	1
a84	DeMethylated	3	1	7	2	2	2	2
a85	Methylated	0	1	0	0	0	0	1
a85	DeMethylated	2	1	7	2	2	3	2
a86	Methylated	2	2	1	0	0	2	1
a86	DeMethylated	1	0	6	2	2	1	2
a87	Methylated	2	2	3	0	1	1	1
a87	DeMethylated	1	0	4	2	1	2	2
a88	Methylated	2	2	4	1	1	1	1
a88	DeMethylated	1	0	3	1	1	2	2
a89	Methylated	2	2	0	0	1	0	1
a89	DeMethylated	1	0	7	2	1	3	2
a9	Methylated	1	1	6	1	1	1	3
a9	DeMethylated	2	1	1	1	1	2	0
a90	Methylated	1	1	1	0	1	0	1
a90	DeMethylated	2	1	6	2	1	3	2
a91	Methylated	1	2	1	0	0	0	1
a91	DeMethylated	2	0	6	2	2	3	2
a92	Methylated	2	1	2	0	0	0	1
a92	DeMethylated	1	1	5	2	2	3	2
a93	Methylated	1	1	0	2	2	0	3
a93	DeMethylated	2	1	7	0	0	3	0
a94	Methylated	0	1	1	0	0	0	1
a94	DeMethylated	3	1	6	2	2	3	2
a95	Methylated	2	1	2	0	0	1	1
a95	DeMethylated	1	1	5	2	2	2	2
a96	Methylated	0	1	3	2	1	1	2
a96	DeMethylated	3	1	4	0	1	2	1
a97	Methylated	2	1	0	0	0	0	1
a97	DeMethylated	1	1	7	2	2	3	2
a98	Methylated	0	1	1	0	0	0	1
a98	DeMethylated	3	1	6	2	2	3	2
a99	Methylated	0	1	0	0	0	0	1
a99	DeMethylated	3	1	7	2	2	3	2
b1	Methylated	1	2	7	2	2	3	3
b1	DeMethylated	2	0	0	0	0	0	0
b10	Methylated	1	2	6	2	2	3	3
b10	DeMethylated	2	0	1	0	0	0	0
b101	Methylated	0	1	4	1	1	0	2
b101	DeMethylated	3	1	3	1	1	3	1
b103	Methylated	2	2	5	1	0	1	2
b103	DeMethylated	1	0	2	1	2	2	1
b104	Methylated	0	0	2	0	0	0	2
b104	DeMethylated	3	2	5	2	2	3	1
b105	Methylated	0	0	1	1	1	1	0
b105	DeMethylated	3	2	6	1	1	2	3
b106	Methylated	1	0	1	2	0	0	2
b106	DeMethylated	2	2	6	0	2	3	1
b107	Methylated	2	0	2	0	0	1	0
b107	DeMethylated	1	2	5	2	2	2	3
b108	Methylated	1	0	3	0	1	1	2
b108	DeMethylated	2	2	4	2	1	2	1
b109	Methylated	1	0	5	1	1	1	1
b109	DeMethylated	2	2	2	1	1	2	2
b110	Methylated	1	0	2	0	0	0	2
b110	DeMethylated	2	2	5	2	2	3	1
b111	Methylated	1	0	3	0	0	1	1
b111	DeMethylated	2	2	4	2	2	2	2
b112	Methylated	3	2	5	2	1	1	2
b112	DeMethylated	0	0	2	0	1	2	1
b113	Methylated	0	2	5	2	1	2	3
b113	DeMethylated	3	0	2	0	1	1	0
b114	Methylated	0	1	2	0	0	1	1
b114	DeMethylated	3	1	5	2	2	2	2
b115	Methylated	0	0	5	2	0	2	1
b115	DeMethylated	3	2	2	0	2	1	2
b116	Methylated	3	2	4	2	2	2	2
b116	DeMethylated	0	0	3	0	0	1	1
b118	Methylated	2	0	1	0	0	0	0
b118	DeMethylated	1	2	6	2	2	3	3
b12	Methylated	1	1	4	0	0	0	2
b12	DeMethylated	2	1	3	2	2	3	1
b120	Methylated	3	0	5	2	1	2	2
b120	DeMethylated	0	2	2	0	1	1	1
b121	Methylated	1	0	2	0	0	2	1
b121	DeMethylated	2	2	5	2	2	1	2
b122	Methylated	1	2	2	2	1	1	2
b122	DeMethylated	2	0	5	0	1	2	1
b123	Methylated	1	0	0	0	0	1	1
b123	DeMethylated	2	2	7	2	2	2	2
b124	Methylated	3	1	4	2	2	0	2
b124	DeMethylated	0	1	3	0	0	3	1
b125	Methylated	3	0	4	0	0	2	1
b125	DeMethylated	0	2	3	2	2	1	2
b126	Methylated	3	1	7	2	1	3	2
b126	DeMethylated	0	1	0	0	1	0	1
b127	Methylated	1	1	5	1	0	3	2
b127	DeMethylated	2	1	2	1	2	0	1
b128	Methylated	3	2	4	1	0	1	3
b128	DeMethylated	0	0	3	1	2	2	0
b129	Methylated	3	2	3	2	2	2	2
b129	DeMethylated	0	0	4	0	0	1	1
b13	Methylated	3	2	6	2	2	1	3
b13	DeMethylated	0	0	1	0	0	2	0
b130	Methylated	3	0	3	2	2	1	2
b130	DeMethylated	0	2	4	0	0	2	1
b131	Methylated	1	1	5	1	1	2	1
b131	DeMethylated	2	1	2	1	1	1	2
b132	Methylated	3	0	3	2	2	0	2
b132	DeMethylated	0	2	4	0	0	3	1
b135	Methylated	3	1	3	0	0	1	0
b135	DeMethylated	0	1	4	2	2	2	3
b136	Methylated	0	1	3	0	0	0	0
b136	DeMethylated	3	1	4	2	2	3	3
b14	Methylated	3	2	6	1	1	1	2
b14	DeMethylated	0	0	1	1	1	2	1
b15	Methylated	3	2	7	1	1	3	2
b15	DeMethylated	0	0	0	1	1	0	1
b16	Methylated	2	2	5	2	1	1	3
b16	DeMethylated	1	0	2	0	1	2	0
b17	Methylated	3	2	6	2	2	1	3
b17	DeMethylated	0	0	1	0	0	2	0
b18	Methylated	1	1	5	2	1	2	2
b18	DeMethylated	2	1	2	0	1	1	1
b19	Methylated	3	1	4	0	0	1	1
b19	DeMethylated	0	1	3	2	2	2	2
b20	Methylated	3	1	7	2	2	2	3
b20	DeMethylated	0	1	0	0	0	1	0
b21	Methylated	1	2	1	0	0	0	1
b21	DeMethylated	2	0	6	2	2	3	2
b22	Methylated	2	2	5	0	1	1	3
b22	DeMethylated	1	0	2	2	1	2	0
b23	Methylated	3	2	7	1	2	1	3
b23	DeMethylated	0	0	0	1	0	2	0
b24	Methylated	1	1	5	0	0	1	1
b24	DeMethylated	2	1	2	2	2	2	2
b25	Methylated	1	1	5	0	0	0	1
b25	DeMethylated	2	1	2	2	2	3	2
b26	Methylated	2	2	7	0	0	3	1
b26	DeMethylated	1	0	0	2	2	0	2
b27	Methylated	1	1	6	1	0	0	1
b27	DeMethylated	2	1	1	1	2	3	2
b28	Methylated	2	2	5	2	1	3	1
b28	DeMethylated	1	0	2	0	1	0	2
b29	Methylated	3	1	6	0	0	1	1
b29	DeMethylated	0	1	1	2	2	2	2
b30	Methylated	1	2	5	0	0	2	2
b30	DeMethylated	2	0	2	2	2	1	1
b31	Methylated	3	1	4	0	0	1	1
b31	DeMethylated	0	1	3	2	2	2	2
b32	Methylated	1	1	3	0	2	0	2
b32	DeMethylated	2	1	4	2	0	3	1
b33	Methylated	0	1	4	0	0	1	2
b33	DeMethylated	3	1	3	2	2	2	1
b34	Methylated	3	1	6	2	1	3	3
b34	DeMethylated	0	1	1	0	1	0	0
b35	Methylated	2	1	6	2	1	3	3
b35	DeMethylated	1	1	1	0	1	0	0
b36	Methylated	1	0	1	0	0	0	1
b36	DeMethylated	2	2	6	2	2	3	2
b37	Methylated	2	2	1	2	1	2	3
b37	DeMethylated	1	0	6	0	1	1	0
b38	Methylated	3	2	7	0	2	1	2
b38	DeMethylated	0	0	0	2	0	2	1
b39	Methylated	2	0	4	0	0	1	2
b39	DeMethylated	1	2	3	2	2	2	1
b40	Methylated	2	2	5	0	1	1	1
b40	DeMethylated	1	0	2	2	1	2	2
b41	Methylated	2	1	2	0	0	2	1
b41	DeMethylated	1	1	5	2	2	1	2
b42	Methylated	3	0	5	0	0	0	1
b42	DeMethylated	0	2	2	2	2	3	2
b43	Methylated	1	1	5	2	2	3	3
b43	DeMethylated	2	1	2	0	0	0	0
b44	Methylated	1	1	3	0	0	0	1
b44	DeMethylated	2	1	4	2	2	3	2
b45	Methylated	0	2	3	2	2	2	1
b45	DeMethylated	3	0	4	0	0	1	2
b46	Methylated	2	0	5	1	0	0	3
b46	DeMethylated	1	2	2	1	2	3	0
b47	Methylated	3	2	6	0	0	1	1
b47	DeMethylated	0	0	1	2	2	2	2
b48	Methylated	1	1	2	0	0	0	1
b48	DeMethylated	2	1	5	2	2	3	2
b49	Methylated	1	0	2	1	0	0	2
b49	DeMethylated	2	2	5	1	2	3	1
b50	Methylated	0	1	0	0	0	0	1
b50	DeMethylated	3	1	7	2	2	3	2
b51	Methylated	2	2	6	0	0	3	3
b51	DeMethylated	1	0	1	2	2	0	0
b52	Methylated	1	0	1	0	0	0	1
b52	DeMethylated	2	2	6	2	2	3	2
b53	Methylated	3	2	7	2	1	2	1
b53	DeMethylated	0	0	0	0	1	1	2
b54	Methylated	0	0	1	0	0	0	1
b54	DeMethylated	3	2	6	2	2	3	2
b55	Methylated	0	0	3	1	1	0	2
b55	DeMethylated	3	2	4	1	1	3	1
b56	Methylated	0	0	1	0	0	0	1
b56	DeMethylated	3	2	6	2	2	3	2
b57	Methylated	0	2	5	0	0	0	1
b57	DeMethylated	3	0	2	2	2	3	2
b58	Methylated	0	1	1	0	0	1	1
b58	DeMethylated	3	1	6	2	2	2	2
b59	Methylated	0	0	1	0	0	0	1
b59	DeMethylated	3	2	6	2	2	3	2
b6	Methylated	3	2	7	1	0	3	3
b6	DeMethylated	0	0	0	1	2	0	0
b60	Methylated	2	2	4	1	1	0	1
b60	DeMethylated	1	0	3	1	1	3	2
b61	Methylated	2	0	4	1	1	1	1
b61	DeMethylated	1	2	3	1	1	2	2
b62	Methylated	1	0	1	1	0	0	1
b62	DeMethylated	2	2	6	1	2	3	2
b63	Methylated	1	0	1	0	0	0	1
b63	DeMethylated	2	2	6	2	2	3	2
b64	Methylated	3	1	5	1	2	2	3
b64	DeMethylated	0	1	2	1	0	1	0
b65	Methylated	2	0	2	1	1	1	1
b65	DeMethylated	1	2	5	1	1	2	2
b66	Methylated	3	2	3	2	2	2	2
b66	DeMethylated	0	0	4	0	0	1	1
b67	Methylated	2	1	2	2	1	1	2
b67	DeMethylated	1	1	5	0	1	2	1
b68	Methylated	1	1	4	0	0	2	1
b68	DeMethylated	2	1	3	2	2	1	2
b7	Methylated	1	1	5	2	1	2	3
b7	DeMethylated	2	1	2	0	1	1	0
b70	Methylated	3	2	7	1	2	3	2
b70	DeMethylated	0	0	0	1	0	0	1
b71	Methylated	1	2	2	0	0	0	1
b71	DeMethylated	2	0	5	2	2	3	2
b72	Methylated	1	0	2	0	0	0	1
b72	DeMethylated	2	2	5	2	2	3	2
b73	Methylated	2	0	1	0	0	0	1
b73	DeMethylated	1	2	6	2	2	3	2
b75	Methylated	2	2	5	2	2	2	3
b75	DeMethylated	1	0	2	0	0	1	0
b76	Methylated	2	2	3	2	2	2	2
b76	DeMethylated	1	0	4	0	0	1	1
b77	Methylated	3	2	7	0	1	3	3
b77	DeMethylated	0	0	0	2	1	0	0
b78	Methylated	1	0	3	0	0	1	3
b78	DeMethylated	2	2	4	2	2	2	0
b79	Methylated	1	0	1	0	0	0	1
b79	DeMethylated	2	2	6	2	2	3	2
b80	Methylated	3	2	6	1	2	2	2
b80	DeMethylated	0	0	1	1	0	1	1
b81	Methylated	3	2	5	1	0	3	2
b81	DeMethylated	0	0	2	1	2	0	1
b83	Methylated	3	2	0	1	0	2	2
b83	DeMethylated	0	0	7	1	2	1	1
b84	Methylated	1	0	0	0	0	0	1
b84	DeMethylated	2	2	7	2	2	3	2
b85	Methylated	0	0	1	2	1	2	2
b85	DeMethylated	3	2	6	0	1	1	1
b86	Methylated	0	0	0	1	0	0	1
b86	DeMethylated	3	2	7	1	2	3	2
b87	Methylated	2	1	3	0	0	1	3
b87	DeMethylated	1	1	4	2	2	2	0
b88	Methylated	1	0	3	0	0	2	1
b88	DeMethylated	2	2	4	2	2	1	2
b89	Methylated	1	1	1	1	0	1	2
b89	DeMethylated	2	1	6	1	2	2	1
b90	Methylated	2	1	2	2	1	1	3
b90	DeMethylated	1	1	5	0	1	2	0
b91	Methylated	2	2	4	2	1	1	1
b91	DeMethylated	1	0	3	0	1	2	2
b93	Methylated	1	0	0	0	0	1	1
b93	DeMethylated	2	2	7	2	2	2	2
b95	Methylated	1	0	5	0	1	1	1
b95	DeMethylated	2	2	2	2	1	2	2
b96	Methylated	1	0	1	0	0	1	1
b96	DeMethylated	2	2	6	2	2	2	2
b97	Methylated	3	0	2	0	0	0	0
b97	DeMethylated	0	2	5	2	2	3	3
b98	Methylated	3	0	5	1	1	1	1
b98	DeMethylated	0	2	2	1	1	2	2
b99	Methylated	1	0	2	0	0	0	1
b99	DeMethylated	2	2	5	2	2	3	2
c1	Methylated	1	2	5	2	0	2	2
c1	DeMethylated	2	0	2	0	2	1	1
c10	Methylated	1	2	5	2	0	3	1
c10	DeMethylated	2	0	2	0	2	0	2
c100	Methylated	1	1	2	2	1	1	3
c100	DeMethylated	2	1	5	0	1	2	0
c101	Methylated	1	2	4	2	2	3	3
c101	DeMethylated	2	0	3	0	0	0	0
c102	Methylated	2	2	4	2	1	3	3
c102	DeMethylated	1	0	3	0	1	0	0
c103	Methylated	0	1	3	0	0	1	0
c103	DeMethylated	3	1	4	2	2	2	3
c104	Methylated	0	1	2	0	0	0	1
c104	DeMethylated	3	1	5	2	2	3	2
c105	Methylated	1	2	5	2	1	2	1
c105	DeMethylated	2	0	2	0	1	1	2
c106	Methylated	1	2	7	2	2	3	3
c106	DeMethylated	2	0	0	0	0	0	0
c107	Methylated	0	2	3	0	0	1	0
c107	DeMethylated	3	0	4	2	2	2	3
c108	Methylated	1	2	4	0	2	0	2
c108	DeMethylated	2	0	3	2	0	3	1
c109	Methylated	2	2	3	2	2	0	2
c109	DeMethylated	1	0	4	0	0	3	1
c11	Methylated	1	2	7	2	2	3	3
c11	DeMethylated	2	0	0	0	0	0	0
c110	Methylated	0	1	3	0	0	1	0
c110	DeMethylated	3	1	4	2	2	2	3
c111	Methylated	1	1	5	0	0	0	2
c111	DeMethylated	2	1	2	2	2	3	1
c113	Methylated	0	1	2	0	0	0	0
c113	DeMethylated	3	1	5	2	2	3	3
c115	Methylated	0	1	1	0	0	0	0
c115	DeMethylated	3	1	6	2	2	3	3
c116	Methylated	1	2	2	1	0	0	2
c116	DeMethylated	2	0	5	1	2	3	1
c117	Methylated	1	2	6	1	2	2	3
c117	DeMethylated	2	0	1	1	0	1	0
c118	Methylated	0	2	3	0	1	0	2
c118	DeMethylated	3	0	4	2	1	3	1
c119	Methylated	2	2	2	2	1	2	2
c119	DeMethylated	1	0	5	0	1	1	1
c12	Methylated	1	2	4	2	0	2	2
c12	DeMethylated	2	0	3	0	2	1	1
c120	Methylated	2	1	2	0	0	0	0
c120	DeMethylated	1	1	5	2	2	3	3
c121	Methylated	1	1	2	0	0	0	0
c121	DeMethylated	2	1	5	2	2	3	3
c122	Methylated	0	1	1	2	1	0	0
c122	DeMethylated	3	1	6	0	1	3	3
c124	Methylated	0	1	2	0	0	1	0
c124	DeMethylated	3	1	5	2	2	2	3
c125	Methylated	0	1	1	0	0	1	0
c125	DeMethylated	3	1	6	2	2	2	3
c13	Methylated	1	2	5	2	1	2	2
c13	DeMethylated	2	0	2	0	1	1	1
c14	Methylated	1	2	6	2	1	2	2
c14	DeMethylated	2	0	1	0	1	1	1
c15	Methylated	2	2	6	1	2	1	3
c15	DeMethylated	1	0	1	1	0	2	0
c16	Methylated	1	2	6	2	2	1	3
c16	DeMethylated	2	0	1	0	0	2	0
c17	Methylated	3	2	5	2	2	3	3
c17	DeMethylated	0	0	2	0	0	0	0
c18	Methylated	2	2	6	2	2	2	3
c18	DeMethylated	1	0	1	0	0	1	0
c19	Methylated	1	2	7	2	2	3	3
c19	DeMethylated	2	0	0	0	0	0	0
c20	Methylated	1	2	3	2	0	2	3
c20	DeMethylated	2	0	4	0	2	1	0
c21	Methylated	1	2	6	2	1	0	2
c21	DeMethylated	2	0	1	0	1	3	1
c22	Methylated	1	1	3	0	0	0	1
c22	DeMethylated	2	1	4	2	2	3	2
c23	Methylated	1	2	4	2	1	1	3
c23	DeMethylated	2	0	3	0	1	2	0
c24	Methylated	2	2	4	2	1	0	1
c24	DeMethylated	1	0	3	0	1	3	2
c25	Methylated	1	2	3	2	1	1	1
c25	DeMethylated	2	0	4	0	1	2	2
c26	Methylated	1	2	3	2	0	0	3
c26	DeMethylated	2	0	4	0	2	3	0
c27	Methylated	1	2	6	2	0	2	3
c27	DeMethylated	2	0	1	0	2	1	0
c28	Methylated	1	2	4	2	2	1	3
c28	DeMethylated	2	0	3	0	0	2	0
c29	Methylated	1	2	3	1	0	1	2
c29	DeMethylated	2	0	4	1	2	2	1
c30	Methylated	2	2	4	1	0	1	1
c30	DeMethylated	1	0	3	1	2	2	2
c31	Methylated	1	1	3	0	0	1	1
c31	DeMethylated	2	1	4	2	2	2	2
c32	Methylated	1	2	4	2	2	2	3
c32	DeMethylated	2	0	3	0	0	1	0
c34	Methylated	1	2	4	1	0	0	1
c34	DeMethylated	2	0	3	1	2	3	2
c35	Methylated	1	2	5	2	1	2	3
c35	DeMethylated	2	0	2	0	1	1	0
c36	Methylated	1	2	7	2	2	2	3
c36	DeMethylated	2	0	0	0	0	1	0
c37	Methylated	1	2	4	1	1	3	1
c37	DeMethylated	2	0	3	1	1	0	2
c38	Methylated	1	2	3	0	0	0	1
c38	DeMethylated	2	0	4	2	2	3	2
c39	Methylated	2	2	6	2	2	2	3
c39	DeMethylated	1	0	1	0	0	1	0
c4	Methylated	2	2	7	2	2	2	3
c4	DeMethylated	1	0	0	0	0	1	0
c40	Methylated	1	1	7	1	2	0	3
c40	DeMethylated	2	1	0	1	0	3	0
c41	Methylated	1	2	3	0	0	0	1
c41	DeMethylated	2	0	4	2	2	3	2
c43	Methylated	0	2	3	1	0	0	1
c43	DeMethylated	3	0	4	1	2	3	2
c44	Methylated	1	2	6	2	0	2	3
c44	DeMethylated	2	0	1	0	2	1	0
c45	Methylated	0	2	6	2	1	1	1
c45	DeMethylated	3	0	1	0	1	2	2
c46	Methylated	1	2	7	2	1	1	3
c46	DeMethylated	2	0	0	0	1	2	0
c47	Methylated	1	2	3	2	1	0	3
c47	DeMethylated	2	0	4	0	1	3	0
c48	Methylated	2	2	6	1	0	2	2
c48	DeMethylated	1	0	1	1	2	1	1
c49	Methylated	2	2	5	2	1	1	3
c49	DeMethylated	1	0	2	0	1	2	0
c50	Methylated	0	2	3	2	0	0	1
c50	DeMethylated	3	0	4	0	2	3	2
c52	Methylated	1	2	6	2	2	3	3
c52	DeMethylated	2	0	1	0	0	0	0
c53	Methylated	1	2	5	2	2	1	3
c53	DeMethylated	2	0	2	0	0	2	0
c54	Methylated	0	2	3	0	1	0	1
c54	DeMethylated	3	0	4	2	1	3	2
c55	Methylated	2	2	6	2	2	1	1
c55	DeMethylated	1	0	1	0	0	2	2
c56	Methylated	2	2	7	2	2	2	2
c56	DeMethylated	1	0	0	0	0	1	1
c57	Methylated	1	2	2	1	0	2	1
c57	DeMethylated	2	0	5	1	2	1	2
c59	Methylated	2	2	5	0	0	0	2
c59	DeMethylated	1	0	2	2	2	3	1
c60	Methylated	1	2	3	1	0	2	3
c60	DeMethylated	2	0	4	1	2	1	0
c61	Methylated	2	2	4	2	1	1	3
c61	DeMethylated	1	0	3	0	1	2	0
c62	Methylated	1	1	5	2	1	2	2
c62	DeMethylated	2	1	2	0	1	1	1
c63	Methylated	1	1	2	0	0	1	1
c63	DeMethylated	2	1	5	2	2	2	2
c64	Methylated	0	2	4	2	2	2	3
c64	DeMethylated	3	0	3	0	0	1	0
c65	Methylated	0	2	4	2	1	1	3
c65	DeMethylated	3	0	3	0	1	2	0
c66	Methylated	0	1	3	1	0	0	3
c66	DeMethylated	3	1	4	1	2	3	0
c67	Methylated	1	2	3	0	0	0	1
c67	DeMethylated	2	0	4	2	2	3	2
c68	Methylated	1	1	7	1	2	2	3
c68	DeMethylated	2	1	0	1	0	1	0
c69	Methylated	2	2	4	2	2	2	3
c69	DeMethylated	1	0	3	0	0	1	0
c7	Methylated	1	2	6	2	1	2	2
c7	DeMethylated	2	0	1	0	1	1	1
c70	Methylated	0	1	5	0	0	1	1
c70	DeMethylated	3	1	2	2	2	2	2
c71	Methylated	0	2	3	2	1	1	2
c71	DeMethylated	3	0	4	0	1	2	1
c72	Methylated	2	2	5	2	1	1	3
c72	DeMethylated	1	0	2	0	1	2	0
c73	Methylated	0	1	2	0	0	0	1
c73	DeMethylated	3	1	5	2	2	3	2
c74	Methylated	1	2	2	0	0	1	3
c74	DeMethylated	2	0	5	2	2	2	0
c75	Methylated	2	2	7	2	2	2	3
c75	DeMethylated	1	0	0	0	0	1	0
c76	Methylated	1	1	2	0	0	1	1
c76	DeMethylated	2	1	5	2	2	2	2
c77	Methylated	1	2	3	1	0	1	1
c77	DeMethylated	2	0	4	1	2	2	2
c78	Methylated	2	2	7	0	0	3	3
c78	DeMethylated	1	0	0	2	2	0	0
c79	Methylated	0	1	2	1	1	0	1
c79	DeMethylated	3	1	5	1	1	3	2
c8	Methylated	1	2	7	2	1	3	3
c8	DeMethylated	2	0	0	0	1	0	0
c80	Methylated	1	2	1	1	2	1	2
c80	DeMethylated	2	0	6	1	0	2	1
c81	Methylated	1	1	1	0	1	0	1
c81	DeMethylated	2	1	6	2	1	3	2
c82	Methylated	2	2	4	2	1	2	3
c82	DeMethylated	1	0	3	0	1	1	0
c83	Methylated	1	2	4	2	1	1	3
c83	DeMethylated	2	0	3	0	1	2	0
c84	Methylated	1	2	3	0	1	0	3
c84	DeMethylated	2	0	4	2	1	3	0
c85	Methylated	0	1	3	2	1	1	2
c85	DeMethylated	3	1	4	0	1	2	1
c86	Methylated	1	2	4	2	1	1	2
c86	DeMethylated	2	0	3	0	1	2	1
c87	Methylated	0	1	6	0	2	1	1
c87	DeMethylated	3	1	1	2	0	2	2
c88	Methylated	1	1	3	2	1	1	3
c88	DeMethylated	2	1	4	0	1	2	0
c89	Methylated	2	1	2	0	2	0	3
c89	DeMethylated	1	1	5	2	0	3	0
c90	Methylated	1	1	5	2	2	1	2
c90	DeMethylated	2	1	2	0	0	2	1
c91	Methylated	1	1	3	1	2	0	1
c91	DeMethylated	2	1	4	1	0	3	2
c92	Methylated	1	1	5	0	1	2	1
c92	DeMethylated	2	1	2	2	1	1	2
c93	Methylated	1	1	4	0	0	0	1
c93	DeMethylated	2	1	3	2	2	3	2
c94	Methylated	2	1	2	0	0	0	1
c94	DeMethylated	1	1	5	2	2	3	2
c95	Methylated	0	1	2	0	0	0	3
c95	DeMethylated	3	1	5	2	2	3	0
c96	Methylated	1	1	4	0	0	1	2
c96	DeMethylated	2	1	3	2	2	2	1
c97	Methylated	0	2	2	1	1	0	3
c97	DeMethylated	3	0	5	1	1	3	0
c98	Methylated	0	1	2	1	1	2	0
c98	DeMethylated	3	1	5	1	1	1	3
c99	Methylated	0	2	5	2	1	1	3
c99	DeMethylated	3	0	2	0	1	2	0
d1	Methylated	3	2	5	2	2	3	3
d1	DeMethylated	0	0	2	0	0	0	0
d10	Methylated	3	1	6	1	1	2	3
d10	DeMethylated	0	1	1	1	1	1	0
d100	Methylated	2	2	3	1	1	1	3
d100	DeMethylated	1	0	4	1	1	2	0
d101	Methylated	3	0	6	0	1	2	1
d101	DeMethylated	0	2	1	2	1	1	2
d102	Methylated	2	0	1	0	0	0	1
d102	DeMethylated	1	2	6	2	2	3	2
d103	Methylated	2	0	1	0	0	0	1
d103	DeMethylated	1	2	6	2	2	3	2
d104	Methylated	2	0	2	0	0	1	2
d104	DeMethylated	1	2	5	2	2	2	1
d105	Methylated	2	0	1	0	0	0	1
d105	DeMethylated	1	2	6	2	2	3	2
d106	Methylated	2	1	2	0	0	0	1
d106	DeMethylated	1	1	5	2	2	3	2
d107	Methylated	3	0	0	2	1	1	2
d107	DeMethylated	0	2	7	0	1	2	1
d108	Methylated	3	1	4	0	0	1	3
d108	DeMethylated	0	1	3	2	2	2	0
d109	Methylated	2	1	1	0	0	0	1
d109	DeMethylated	1	1	6	2	2	3	2
d11	Methylated	3	0	7	2	2	2	2
d11	DeMethylated	0	2	0	0	0	1	1
d110	Methylated	2	1	3	1	0	0	3
d110	DeMethylated	1	1	4	1	2	3	0
d111	Methylated	2	1	4	0	0	1	1
d111	DeMethylated	1	1	3	2	2	2	2
d112	Methylated	3	2	6	2	2	2	3
d112	DeMethylated	0	0	1	0	0	1	0
d113	Methylated	2	0	3	0	0	0	2
d113	DeMethylated	1	2	4	2	2	3	1
d114	Methylated	3	2	4	2	1	1	2
d114	DeMethylated	0	0	3	0	1	2	1
d115	Methylated	2	0	1	0	0	0	1
d115	DeMethylated	1	2	6	2	2	3	2
d116	Methylated	3	1	1	0	1	0	2
d116	DeMethylated	0	1	6	2	1	3	1
d117	Methylated	2	1	6	2	0	2	1
d117	DeMethylated	1	1	1	0	2	1	2
d118	Methylated	2	1	3	0	0	0	1
d118	DeMethylated	1	1	4	2	2	3	2
d119	Methylated	2	1	3	2	1	0	3
d119	DeMethylated	1	1	4	0	1	3	0
d12	Methylated	2	1	6	0	1	3	1
d12	DeMethylated	1	1	1	2	1	0	2
d120	Methylated	3	0	5	2	2	3	3
d120	DeMethylated	0	2	2	0	0	0	0
d121	Methylated	3	1	7	2	2	1	3
d121	DeMethylated	0	1	0	0	0	2	0
d122	Methylated	2	0	2	1	0	2	1
d122	DeMethylated	1	2	5	1	2	1	2
d123	Methylated	3	1	3	0	0	0	2
d123	DeMethylated	0	1	4	2	2	3	1
d124	Methylated	2	1	2	2	0	0	3
d124	DeMethylated	1	1	5	0	2	3	0
d125	Methylated	3	2	6	2	2	3	2
d125	DeMethylated	0	0	1	0	0	0	1
d126	Methylated	0	0	1	0	0	0	1
d126	DeMethylated	3	2	6	2	2	3	2
d127	Methylated	1	1	2	0	0	0	2
d127	DeMethylated	2	1	5	2	2	3	1
d128	Methylated	2	1	4	2	2	2	2
d128	DeMethylated	1	1	3	0	0	1	1
d129	Methylated	1	1	0	0	0	1	1
d129	DeMethylated	2	1	7	2	2	2	2
d13	Methylated	3	1	6	2	2	2	3
d13	DeMethylated	0	1	1	0	0	1	0
d130	Methylated	2	0	4	2	0	1	3
d130	DeMethylated	1	2	3	0	2	2	0
d131	Methylated	2	0	2	1	0	0	1
d131	DeMethylated	1	2	5	1	2	3	2
d132	Methylated	3	0	3	2	2	1	3
d132	DeMethylated	0	2	4	0	0	2	0
d133	Methylated	2	2	3	0	0	0	3
d133	DeMethylated	1	0	4	2	2	3	0
d134	Methylated	1	0	1	0	0	0	2
d134	DeMethylated	2	2	6	2	2	3	1
d135	Methylated	1	0	1	0	0	0	1
d135	DeMethylated	2	2	6	2	2	3	2
d136	Methylated	3	0	2	2	1	3	3
d136	DeMethylated	0	2	5	0	1	0	0
d137	Methylated	3	1	3	0	0	0	1
d137	DeMethylated	0	1	4	2	2	3	2
d138	Methylated	1	1	1	0	0	0	1
d138	DeMethylated	2	1	6	2	2	3	2
d139	Methylated	2	1	1	0	0	0	1
d139	DeMethylated	1	1	6	2	2	3	2
d14	Methylated	3	0	5	2	2	1	3
d14	DeMethylated	0	2	2	0	0	2	0
d140	Methylated	3	0	4	2	1	0	2
d140	DeMethylated	0	2	3	0	1	3	1
d141	Methylated	1	1	1	0	0	0	1
d141	DeMethylated	2	1	6	2	2	3	2
d142	Methylated	2	1	5	1	1	0	2
d142	DeMethylated	1	1	2	1	1	3	1
d143	Methylated	3	0	6	0	1	0	3
d143	DeMethylated	0	2	1	2	1	3	0
d144	Methylated	2	0	2	0	0	0	1
d144	DeMethylated	1	2	5	2	2	3	2
d145	Methylated	1	0	1	0	0	1	3
d145	DeMethylated	2	2	6	2	2	2	0
d146	Methylated	1	2	6	2	2	2	3
d146	DeMethylated	2	0	1	0	0	1	0
d147	Methylated	1	2	4	2	1	1	2
d147	DeMethylated	2	0	3	0	1	2	1
d148	Methylated	1	0	1	0	0	1	1
d148	DeMethylated	2	2	6	2	2	2	2
d149	Methylated	2	0	3	2	0	1	2
d149	DeMethylated	1	2	4	0	2	2	1
d15	Methylated	2	0	5	1	0	1	2
d15	DeMethylated	1	2	2	1	2	2	1
d150	Methylated	2	1	4	1	1	1	2
d150	DeMethylated	1	1	3	1	1	2	1
d151	Methylated	2	0	1	1	0	1	0
d151	DeMethylated	1	2	6	1	2	2	3
d152	Methylated	1	0	4	0	0	1	0
d152	DeMethylated	2	2	3	2	2	2	3
d154	Methylated	2	0	5	0	0	2	2
d154	DeMethylated	1	2	2	2	2	1	1
d155	Methylated	2	1	3	0	0	0	2
d155	DeMethylated	1	1	4	2	2	3	1
d156	Methylated	3	1	3	2	1	2	2
d156	DeMethylated	0	1	4	0	1	1	1
d157	Methylated	2	1	1	0	0	1	2
d157	DeMethylated	1	1	6	2	2	2	1
d159	Methylated	3	2	6	2	1	2	2
d159	DeMethylated	0	0	1	0	1	1	1
d16	Methylated	2	0	5	2	0	2	1
d16	DeMethylated	1	2	2	0	2	1	2
d160	Methylated	2	0	6	2	1	2	2
d160	DeMethylated	1	2	1	0	1	1	1
d161	Methylated	3	0	4	2	1	1	2
d161	DeMethylated	0	2	3	0	1	2	1
d17	Methylated	2	2	7	0	1	3	2
d17	DeMethylated	1	0	0	2	1	0	1
d19	Methylated	3	2	5	2	2	2	3
d19	DeMethylated	0	0	2	0	0	1	0
d2	Methylated	2	2	5	0	1	2	2
d2	DeMethylated	1	0	2	2	1	1	1
d20	Methylated	3	2	5	2	2	2	3
d20	DeMethylated	0	0	2	0	0	1	0
d22	Methylated	2	2	7	2	1	2	2
d22	DeMethylated	1	0	0	0	1	1	1
d23	Methylated	3	1	7	0	1	1	3
d23	DeMethylated	0	1	0	2	1	2	0
d24	Methylated	2	2	7	1	1	2	3
d24	DeMethylated	1	0	0	1	1	1	0
d25	Methylated	3	0	3	1	1	2	2
d25	DeMethylated	0	2	4	1	1	1	1
d26	Methylated	2	2	5	1	1	2	2
d26	DeMethylated	1	0	2	1	1	1	1
d28	Methylated	3	0	3	1	0	1	1
d28	DeMethylated	0	2	4	1	2	2	2
d29	Methylated	3	2	5	2	1	1	3
d29	DeMethylated	0	0	2	0	1	2	0
d30	Methylated	3	0	5	2	2	2	3
d30	DeMethylated	0	2	2	0	0	1	0
d33	Methylated	2	2	2	0	2	2	3
d33	DeMethylated	1	0	5	2	0	1	0
d34	Methylated	3	0	6	2	1	2	3
d34	DeMethylated	0	2	1	0	1	1	0
d36	Methylated	3	0	4	0	0	0	0
d36	DeMethylated	0	2	3	2	2	3	3
d38	Methylated	3	2	5	2	2	2	3
d38	DeMethylated	0	0	2	0	0	1	0
d39	Methylated	2	0	4	0	0	2	1
d39	DeMethylated	1	2	3	2	2	1	2
d4	Methylated	3	1	7	2	1	3	3
d4	DeMethylated	0	1	0	0	1	0	0
d40	Methylated	3	2	5	2	2	3	3
d40	DeMethylated	0	0	2	0	0	0	0
d43	Methylated	3	2	5	2	2	2	3
d43	DeMethylated	0	0	2	0	0	1	0
d44	Methylated	2	0	7	0	1	1	2
d44	DeMethylated	1	2	0	2	1	2	1
d46	Methylated	2	1	4	0	0	0	1
d46	DeMethylated	1	1	3	2	2	3	2
d47	Methylated	2	0	7	2	0	1	2
d47	DeMethylated	1	2	0	0	2	2	1
d48	Methylated	3	2	6	1	2	2	3
d48	DeMethylated	0	0	1	1	0	1	0
d49	Methylated	2	0	3	0	0	2	1
d49	DeMethylated	1	2	4	2	2	1	2
d51	Methylated	2	0	4	2	2	1	1
d51	DeMethylated	1	2	3	0	0	2	2
d52	Methylated	3	0	4	0	0	1	1
d52	DeMethylated	0	2	3	2	2	2	2
d54	Methylated	3	2	7	2	1	2	3
d54	DeMethylated	0	0	0	0	1	1	0
d55	Methylated	3	1	3	1	0	0	2
d55	DeMethylated	0	1	4	1	2	3	1
d56	Methylated	2	0	6	0	1	1	0
d56	DeMethylated	1	2	1	2	1	2	3
d57	Methylated	2	0	4	2	0	2	2
d57	DeMethylated	1	2	3	0	2	1	1
d58	Methylated	2	1	1	0	0	0	0
d58	DeMethylated	1	1	6	2	2	3	3
d60	Methylated	2	1	6	1	2	2	3
d60	DeMethylated	1	1	1	1	0	1	0
d61	Methylated	3	1	6	2	2	0	3
d61	DeMethylated	0	1	1	0	0	3	0
d62	Methylated	2	0	2	0	0	0	1
d62	DeMethylated	1	2	5	2	2	3	2
d64	Methylated	2	1	3	0	0	1	1
d64	DeMethylated	1	1	4	2	2	2	2
d65	Methylated	3	2	5	2	2	2	3
d65	DeMethylated	0	0	2	0	0	1	0
d66	Methylated	3	2	6	2	1	2	3
d66	DeMethylated	0	0	1	0	1	1	0
d67	Methylated	2	0	2	0	1	0	1
d67	DeMethylated	1	2	5	2	1	3	2
d68	Methylated	3	2	4	2	2	1	3
d68	DeMethylated	0	0	3	0	0	2	0
d69	Methylated	3	1	5	2	1	2	3
d69	DeMethylated	0	1	2	0	1	1	0
d7	Methylated	3	2	6	2	2	1	3
d7	DeMethylated	0	0	1	0	0	2	0
d71	Methylated	3	2	5	2	2	2	3
d71	DeMethylated	0	0	2	0	0	1	0
d74	Methylated	2	0	5	0	0	1	3
d74	DeMethylated	1	2	2	2	2	2	0
d75	Methylated	2	2	2	0	1	1	3
d75	DeMethylated	1	0	5	2	1	2	0
d77	Methylated	2	0	4	2	0	0	1
d77	DeMethylated	1	2	3	0	2	3	2
d78	Methylated	3	0	7	2	2	2	3
d78	DeMethylated	0	2	0	0	0	1	0
d79	Methylated	2	0	2	0	0	1	1
d79	DeMethylated	1	2	5	2	2	2	2
d8	Methylated	3	2	6	2	2	2	3
d8	DeMethylated	0	0	1	0	0	1	0
d80	Methylated	2	0	0	2	2	0	2
d80	DeMethylated	1	2	7	0	0	3	1
d81	Methylated	2	0	5	0	0	2	1
d81	DeMethylated	1	2	2	2	2	1	2
d82	Methylated	2	2	2	0	0	1	1
d82	DeMethylated	1	0	5	2	2	2	2
d83	Methylated	3	2	6	2	0	3	3
d83	DeMethylated	0	0	1	0	2	0	0
d84	Methylated	2	0	3	0	2	1	1
d84	DeMethylated	1	2	4	2	0	2	2
d85	Methylated	2	1	3	0	1	2	3
d85	DeMethylated	1	1	4	2	1	1	0
d86	Methylated	2	1	2	0	0	1	1
d86	DeMethylated	1	1	5	2	2	2	2
d87	Methylated	3	2	5	2	2	2	3
d87	DeMethylated	0	0	2	0	0	1	0
d88	Methylated	2	0	4	0	0	2	2
d88	DeMethylated	1	2	3	2	2	1	1
d89	Methylated	2	2	1	0	1	2	2
d89	DeMethylated	1	0	6	2	1	1	1
d9	Methylated	2	2	7	1	1	3	2
d9	DeMethylated	1	0	0	1	1	0	1
d90	Methylated	2	0	5	0	0	0	1
d90	DeMethylated	1	2	2	2	2	3	2
d91	Methylated	3	2	6	2	2	1	3
d91	DeMethylated	0	0	1	0	0	2	0
d93	Methylated	2	1	4	1	0	1	3
d93	DeMethylated	1	1	3	1	2	2	0
d95	Methylated	2	0	2	0	0	0	1
d95	DeMethylated	1	2	5	2	2	3	2
d96	Methylated	3	2	5	2	2	1	3
d96	DeMethylated	0	0	2	0	0	2	0
d97	Methylated	2	2	6	0	0	1	1
d97	DeMethylated	1	0	1	2	2	2	2
d98	Methylated	3	1	3	2	2	1	2
d98	DeMethylated	0	1	4	0	0	2	1
d99	Methylated	2	0	2	1	0	1	1
d99	DeMethylated	1	2	5	1	2	2	2
e10	Methylated	1	2	7	2	2	3	3
e10	DeMethylated	2	0	0	0	0	0	0
e100	Methylated	3	2	5	1	1	1	2
e100	DeMethylated	0	0	2	1	1	2	1
e101	Methylated	3	2	3	2	2	1	2
e101	DeMethylated	0	0	4	0	0	2	1
e102	Methylated	1	2	2	2	2	1	2
e102	DeMethylated	2	0	5	0	0	2	1
e103	Methylated	0	2	1	0	1	0	2
e103	DeMethylated	3	0	6	2	1	3	1
e104	Methylated	2	2	2	2	2	1	2
e104	DeMethylated	1	0	5	0	0	2	1
e105	Methylated	1	2	0	2	2	1	2
e105	DeMethylated	2	0	7	0	0	2	1
e106	Methylated	3	2	6	2	2	2	2
e106	DeMethylated	0	0	1	0	0	1	1
e107	Methylated	0	1	0	0	2	0	2
e107	DeMethylated	3	1	7	2	0	3	1
e108	Methylated	0	2	4	2	2	2	3
e108	DeMethylated	3	0	3	0	0	1	0
e109	Methylated	3	2	4	2	2	2	3
e109	DeMethylated	0	0	3	0	0	1	0
e11	Methylated	1	2	7	2	2	3	3
e11	DeMethylated	2	0	0	0	0	0	0
e110	Methylated	0	2	5	2	2	2	3
e110	DeMethylated	3	0	2	0	0	1	0
e111	Methylated	0	1	7	2	2	3	3
e111	DeMethylated	3	1	0	0	0	0	0
e112	Methylated	0	1	3	2	2	2	3
e112	DeMethylated	3	1	4	0	0	1	0
e113	Methylated	0	1	4	2	2	2	3
e113	DeMethylated	3	1	3	0	0	1	0
e114	Methylated	1	1	4	2	2	2	3
e114	DeMethylated	2	1	3	0	0	1	0
e14	Methylated	1	2	3	2	2	2	3
e14	DeMethylated	2	0	4	0	0	1	0
e18	Methylated	3	2	6	2	2	2	3
e18	DeMethylated	0	0	1	0	0	1	0
e20	Methylated	2	1	5	2	2	3	3
e20	DeMethylated	1	1	2	0	0	0	0
e22	Methylated	3	2	3	2	1	1	3
e22	DeMethylated	0	0	4	0	1	2	0
e23	Methylated	1	2	3	1	1	2	3
e23	DeMethylated	2	0	4	1	1	1	0
e24	Methylated	2	2	7	2	2	2	2
e24	DeMethylated	1	0	0	0	0	1	1
e25	Methylated	2	2	5	2	2	1	3
e25	DeMethylated	1	0	2	0	0	2	0
e26	Methylated	2	1	6	2	2	2	3
e26	DeMethylated	1	1	1	0	0	1	0
e27	Methylated	2	1	7	2	2	3	3
e27	DeMethylated	1	1	0	0	0	0	0
e29	Methylated	3	1	7	2	2	2	3
e29	DeMethylated	0	1	0	0	0	1	0
e30	Methylated	3	1	6	2	2	3	3
e30	DeMethylated	0	1	1	0	0	0	0
e31	Methylated	3	1	6	2	2	3	3
e31	DeMethylated	0	1	1	0	0	0	0
e32	Methylated	3	1	6	2	2	3	3
e32	DeMethylated	0	1	1	0	0	0	0
e33	Methylated	1	1	1	0	0	0	1
e33	DeMethylated	2	1	6	2	2	3	2
e34	Methylated	3	1	6	2	2	2	3
e34	DeMethylated	0	1	1	0	0	1	0
e35	Methylated	2	2	6	2	2	3	3
e35	DeMethylated	1	0	1	0	0	0	0
e36	Methylated	2	2	3	2	2	1	3
e36	DeMethylated	1	0	4	0	0	2	0
e37	Methylated	1	2	5	2	2	2	3
e37	DeMethylated	2	0	2	0	0	1	0
e38	Methylated	2	2	3	2	2	2	3
e38	DeMethylated	1	0	4	0	0	1	0
e40	Methylated	3	1	7	2	2	2	3
e40	DeMethylated	0	1	0	0	0	1	0
e42	Methylated	0	1	0	0	0	0	1
e42	DeMethylated	3	1	7	2	2	3	2
e43	Methylated	0	2	6	2	2	3	3
e43	DeMethylated	3	0	1	0	0	0	0
e44	Methylated	3	2	4	2	2	2	3
e44	DeMethylated	0	0	3	0	0	1	0
e45	Methylated	0	1	2	2	2	0	3
e45	DeMethylated	3	1	5	0	0	3	0
e46	Methylated	3	1	6	2	2	2	3
e46	DeMethylated	0	1	1	0	0	1	0
e47	Methylated	3	1	7	2	2	2	3
e47	DeMethylated	0	1	0	0	0	1	0
e48	Methylated	3	2	6	2	2	2	3
e48	DeMethylated	0	0	1	0	0	1	0
e49	Methylated	3	1	4	2	2	2	3
e49	DeMethylated	0	1	3	0	0	1	0
e5	Methylated	1	2	7	2	2	3	3
e5	DeMethylated	2	0	0	0	0	0	0
e50	Methylated	3	1	4	2	2	1	3
e50	DeMethylated	0	1	3	0	0	2	0
e54	Methylated	0	1	0	2	2	0	3
e54	DeMethylated	3	1	7	0	0	3	0
e55	Methylated	1	2	3	2	2	0	3
e55	DeMethylated	2	0	4	0	0	3	0
e56	Methylated	1	1	5	2	2	2	3
e56	DeMethylated	2	1	2	0	0	1	0
e57	Methylated	1	1	3	2	2	2	3
e57	DeMethylated	2	1	4	0	0	1	0
e58	Methylated	0	2	3	0	1	1	2
e58	DeMethylated	3	0	4	2	1	2	1
e59	Methylated	0	1	0	0	1	0	1
e59	DeMethylated	3	1	7	2	1	3	2
e60	Methylated	0	2	2	2	2	2	3
e60	DeMethylated	3	0	5	0	0	1	0
e61	Methylated	0	2	2	0	1	1	2
e61	DeMethylated	3	0	5	2	1	2	1
e63	Methylated	0	2	0	0	1	0	3
e63	DeMethylated	3	0	7	2	1	3	0
e64	Methylated	0	2	0	0	1	0	2
e64	DeMethylated	3	0	7	2	1	3	1
e65	Methylated	1	2	0	2	2	0	3
e65	DeMethylated	2	0	7	0	0	3	0
e67	Methylated	3	1	5	2	2	2	3
e67	DeMethylated	0	1	2	0	0	1	0
e68	Methylated	3	1	5	2	2	2	3
e68	DeMethylated	0	1	2	0	0	1	0
e69	Methylated	3	1	4	2	2	1	3
e69	DeMethylated	0	1	3	0	0	2	0
e70	Methylated	1	0	0	0	0	0	1
e70	DeMethylated	2	2	7	2	2	3	2
e71	Methylated	1	2	0	0	1	0	3
e71	DeMethylated	2	0	7	2	1	3	0
e72	Methylated	0	2	0	0	1	0	1
e72	DeMethylated	3	0	7	2	1	3	2
e73	Methylated	3	2	5	2	2	3	3
e73	DeMethylated	0	0	2	0	0	0	0
e74	Methylated	0	1	1	0	1	0	2
e74	DeMethylated	3	1	6	2	1	3	1
e75	Methylated	0	2	3	1	2	1	3
e75	DeMethylated	3	0	4	1	0	2	0
e76	Methylated	1	2	1	0	2	0	3
e76	DeMethylated	2	0	6	2	0	3	0
e77	Methylated	1	2	1	2	2	1	3
e77	DeMethylated	2	0	6	0	0	2	0
e78	Methylated	1	2	1	1	2	0	3
e78	DeMethylated	2	0	6	1	0	3	0
e79	Methylated	0	2	1	2	2	0	3
e79	DeMethylated	3	0	6	0	0	3	0
e8	Methylated	1	2	3	2	2	2	3
e8	DeMethylated	2	0	4	0	0	1	0
e80	Methylated	1	2	3	2	2	0	3
e80	DeMethylated	2	0	4	0	0	3	0
e81	Methylated	1	1	1	2	2	1	3
e81	DeMethylated	2	1	6	0	0	2	0
e82	Methylated	0	1	0	2	2	0	2
e82	DeMethylated	3	1	7	0	0	3	1
e83	Methylated	1	2	2	2	2	1	3
e83	DeMethylated	2	0	5	0	0	2	0
e84	Methylated	2	2	4	2	2	2	3
e84	DeMethylated	1	0	3	0	0	1	0
e85	Methylated	0	2	0	2	2	1	3
e85	DeMethylated	3	0	7	0	0	2	0
e86	Methylated	2	2	3	2	2	1	3
e86	DeMethylated	1	0	4	0	0	2	0
e87	Methylated	0	2	2	2	2	1	2
e87	DeMethylated	3	0	5	0	0	2	1
e88	Methylated	0	1	0	0	0	0	2
e88	DeMethylated	3	1	7	2	2	3	1
e89	Methylated	0	1	0	0	1	0	2
e89	DeMethylated	3	1	7	2	1	3	1
e90	Methylated	0	1	0	2	2	0	2
e90	DeMethylated	3	1	7	0	0	3	1
e91	Methylated	0	1	0	2	2	0	2
e91	DeMethylated	3	1	7	0	0	3	1
e93	Methylated	0	1	0	2	2	0	2
e93	DeMethylated	3	1	7	0	0	3	1
e94	Methylated	1	2	0	2	2	1	2
e94	DeMethylated	2	0	7	0	0	2	1
e98	Methylated	0	1	2	0	0	0	0
e98	DeMethylated	3	1	5	2	2	3	3
f1	Methylated	2	2	5	1	2	1	3
f1	DeMethylated	1	0	2	1	0	2	0
f10	Methylated	1	2	6	0	0	2	1
f10	DeMethylated	2	0	1	2	2	1	2
f100	Methylated	2	0	5	0	1	1	1
f100	DeMethylated	1	2	2	2	1	2	2
f101	Methylated	1	1	2	1	0	1	1
f101	DeMethylated	2	1	5	1	2	2	2
f102	Methylated	1	1	4	0	0	1	1
f102	DeMethylated	2	1	3	2	2	2	2
f103	Methylated	1	2	3	2	1	0	1
f103	DeMethylated	2	0	4	0	1	3	2
f104	Methylated	1	0	2	1	1	0	1
f104	DeMethylated	2	2	5	1	1	3	2
f105	Methylated	2	2	4	0	1	1	3
f105	DeMethylated	1	0	3	2	1	2	0
f106	Methylated	0	2	5	2	1	1	2
f106	DeMethylated	3	0	2	0	1	2	1
f107	Methylated	3	0	7	0	0	3	3
f107	DeMethylated	0	2	0	2	2	0	0
f108	Methylated	1	2	3	2	1	1	1
f108	DeMethylated	2	0	4	0	1	2	2
f109	Methylated	1	2	6	1	2	2	1
f109	DeMethylated	2	0	1	1	0	1	2
f11	Methylated	2	2	6	0	0	1	1
f11	DeMethylated	1	0	1	2	2	2	2
f110	Methylated	3	2	7	0	0	3	3
f110	DeMethylated	0	0	0	2	2	0	0
f111	Methylated	1	1	2	0	1	1	1
f111	DeMethylated	2	1	5	2	1	2	2
f112	Methylated	1	0	3	0	1	0	1
f112	DeMethylated	2	2	4	2	1	3	2
f113	Methylated	1	1	3	1	1	1	3
f113	DeMethylated	2	1	4	1	1	2	0
f114	Methylated	1	1	3	0	1	0	1
f114	DeMethylated	2	1	4	2	1	3	2
f115	Methylated	3	2	7	2	2	2	1
f115	DeMethylated	0	0	0	0	0	1	2
f116	Methylated	1	0	3	0	0	0	1
f116	DeMethylated	2	2	4	2	2	3	2
f117	Methylated	1	2	3	2	1	2	3
f117	DeMethylated	2	0	4	0	1	1	0
f118	Methylated	3	0	6	1	2	3	2
f118	DeMethylated	0	2	1	1	0	0	1
f119	Methylated	1	2	2	1	2	1	2
f119	DeMethylated	2	0	5	1	0	2	1
f12	Methylated	3	2	6	1	2	2	3
f12	DeMethylated	0	0	1	1	0	1	0
f120	Methylated	1	1	2	0	0	3	2
f120	DeMethylated	2	1	5	2	2	0	1
f121	Methylated	0	0	4	1	2	0	1
f121	DeMethylated	3	2	3	1	0	3	2
f122	Methylated	1	1	3	1	0	1	2
f122	DeMethylated	2	1	4	1	2	2	1
f123	Methylated	1	1	3	0	1	2	2
f123	DeMethylated	2	1	4	2	1	1	1
f124	Methylated	1	2	4	0	0	2	1
f124	DeMethylated	2	0	3	2	2	1	2
f125	Methylated	2	0	5	0	0	1	1
f125	DeMethylated	1	2	2	2	2	2	2
f126	Methylated	3	2	2	0	0	1	1
f126	DeMethylated	0	0	5	2	2	2	2
f127	Methylated	1	1	3	0	2	0	1
f127	DeMethylated	2	1	4	2	0	3	2
f128	Methylated	1	2	2	0	2	1	2
f128	DeMethylated	2	0	5	2	0	2	1
f129	Methylated	1	1	4	0	0	1	1
f129	DeMethylated	2	1	3	2	2	2	2
f13	Methylated	3	2	6	2	1	1	3
f13	DeMethylated	0	0	1	0	1	2	0
f130	Methylated	1	2	6	2	2	3	3
f130	DeMethylated	2	0	1	0	0	0	0
f131	Methylated	0	0	2	1	1	0	1
f131	DeMethylated	3	2	5	1	1	3	2
f132	Methylated	2	2	2	1	1	1	2
f132	DeMethylated	1	0	5	1	1	2	1
f133	Methylated	0	2	5	2	2	0	3
f133	DeMethylated	3	0	2	0	0	3	0
f134	Methylated	0	0	2	0	0	0	1
f134	DeMethylated	3	2	5	2	2	3	2
f135	Methylated	0	1	2	0	0	0	1
f135	DeMethylated	3	1	5	2	2	3	2
f136	Methylated	2	1	4	0	0	2	1
f136	DeMethylated	1	1	3	2	2	1	2
f137	Methylated	1	0	3	1	0	1	2
f137	DeMethylated	2	2	4	1	2	2	1
f138	Methylated	3	2	6	2	1	2	3
f138	DeMethylated	0	0	1	0	1	1	0
f139	Methylated	0	2	4	0	0	1	3
f139	DeMethylated	3	0	3	2	2	2	0
f14	Methylated	3	2	5	2	1	0	2
f14	DeMethylated	0	0	2	0	1	3	1
f140	Methylated	1	0	3	0	0	0	2
f140	DeMethylated	2	2	4	2	2	3	1
f141	Methylated	1	1	4	1	0	1	1
f141	DeMethylated	2	1	3	1	2	2	2
f142	Methylated	3	1	1	1	2	0	1
f142	DeMethylated	0	1	6	1	0	3	2
f143	Methylated	0	0	3	1	1	2	2
f143	DeMethylated	3	2	4	1	1	1	1
f144	Methylated	1	0	5	0	1	2	2
f144	DeMethylated	2	2	2	2	1	1	1
f145	Methylated	2	0	2	0	0	0	1
f145	DeMethylated	1	2	5	2	2	3	2
f146	Methylated	1	2	5	2	2	0	3
f146	DeMethylated	2	0	2	0	0	3	0
f147	Methylated	0	0	2	0	0	2	1
f147	DeMethylated	3	2	5	2	2	1	2
f148	Methylated	2	0	2	0	0	0	1
f148	DeMethylated	1	2	5	2	2	3	2
f149	Methylated	1	0	4	0	0	0	1
f149	DeMethylated	2	2	3	2	2	3	2
f150	Methylated	0	0	2	0	0	0	1
f150	DeMethylated	3	2	5	2	2	3	2
f151	Methylated	1	1	2	1	0	0	1
f151	DeMethylated	2	1	5	1	2	3	2
f152	Methylated	1	1	3	1	2	1	2
f152	DeMethylated	2	1	4	1	0	2	1
f153	Methylated	0	1	2	0	1	1	1
f153	DeMethylated	3	1	5	2	1	2	2
f154	Methylated	0	1	3	1	1	0	3
f154	DeMethylated	3	1	4	1	1	3	0
f155	Methylated	1	0	4	0	0	1	1
f155	DeMethylated	2	2	3	2	2	2	2
f156	Methylated	1	0	1	0	0	2	1
f156	DeMethylated	2	2	6	2	2	1	2
f157	Methylated	1	1	3	1	1	1	2
f157	DeMethylated	2	1	4	1	1	2	1
f158	Methylated	1	0	4	0	1	1	1
f158	DeMethylated	2	2	3	2	1	2	2
f159	Methylated	0	0	2	2	2	2	3
f159	DeMethylated	3	2	5	0	0	1	0
f16	Methylated	3	2	5	1	1	2	3
f16	DeMethylated	0	0	2	1	1	1	0
f160	Methylated	0	0	5	2	1	0	1
f160	DeMethylated	3	2	2	0	1	3	2
f161	Methylated	1	1	2	0	1	1	2
f161	DeMethylated	2	1	5	2	1	2	1
f162	Methylated	1	1	2	0	0	1	0
f162	DeMethylated	2	1	5	2	2	2	3
f163	Methylated	0	2	2	2	1	0	3
f163	DeMethylated	3	0	5	0	1	3	0
f164	Methylated	1	1	5	0	2	1	1
f164	DeMethylated	2	1	2	2	0	2	2
f166	Methylated	0	1	1	2	2	0	3
f166	DeMethylated	3	1	6	0	0	3	0
f167	Methylated	3	2	6	2	2	2	3
f167	DeMethylated	0	0	1	0	0	1	0
f168	Methylated	1	0	4	0	1	1	1
f168	DeMethylated	2	2	3	2	1	2	2
f169	Methylated	1	0	3	0	2	0	1
f169	DeMethylated	2	2	4	2	0	3	2
f17	Methylated	2	2	4	1	1	1	3
f17	DeMethylated	1	0	3	1	1	2	0
f170	Methylated	3	0	4	2	0	0	1
f170	DeMethylated	0	2	3	0	2	3	2
f172	Methylated	2	0	3	1	2	1	3
f172	DeMethylated	1	2	4	1	0	2	0
f173	Methylated	0	1	1	1	2	0	3
f173	DeMethylated	3	1	6	1	0	3	0
f176	Methylated	1	2	2	1	1	3	2
f176	DeMethylated	2	0	5	1	1	0	1
f177	Methylated	0	2	2	2	1	0	2
f177	DeMethylated	3	0	5	0	1	3	1
f178	Methylated	1	2	1	1	1	1	1
f178	DeMethylated	2	0	6	1	1	2	2
f179	Methylated	2	1	6	0	0	1	0
f179	DeMethylated	1	1	1	2	2	2	3
f18	Methylated	2	2	6	1	2	3	3
f18	DeMethylated	1	0	1	1	0	0	0
f180	Methylated	0	0	1	0	1	0	0
f180	DeMethylated	3	2	6	2	1	3	3
f181	Methylated	0	0	2	0	2	2	1
f181	DeMethylated	3	2	5	2	0	1	2
f182	Methylated	3	0	3	1	1	0	3
f182	DeMethylated	0	2	4	1	1	3	0
f183	Methylated	0	0	4	0	1	0	2
f183	DeMethylated	3	2	3	2	1	3	1
f184	Methylated	2	1	3	1	0	1	0
f184	DeMethylated	1	1	4	1	2	2	3
f185	Methylated	3	2	5	1	1	2	3
f185	DeMethylated	0	0	2	1	1	1	0
f186	Methylated	0	0	2	0	0	0	0
f186	DeMethylated	3	2	5	2	2	3	3
f187	Methylated	0	1	3	1	0	3	2
f187	DeMethylated	3	1	4	1	2	0	1
f188	Methylated	0	0	2	0	0	1	0
f188	DeMethylated	3	2	5	2	2	2	3
f189	Methylated	0	0	2	0	1	1	0
f189	DeMethylated	3	2	5	2	1	2	3
f19	Methylated	2	1	6	2	2	2	3
f19	DeMethylated	1	1	1	0	0	1	0
f190	Methylated	3	2	7	0	1	2	3
f190	DeMethylated	0	0	0	2	1	1	0
f191	Methylated	3	1	4	0	1	1	3
f191	DeMethylated	0	1	3	2	1	2	0
f192	Methylated	3	0	4	0	0	2	2
f192	DeMethylated	0	2	3	2	2	1	1
f193	Methylated	3	1	4	1	1	3	2
f193	DeMethylated	0	1	3	1	1	0	1
f195	Methylated	1	0	5	1	2	1	1
f195	DeMethylated	2	2	2	1	0	2	2
f196	Methylated	3	0	2	2	2	0	3
f196	DeMethylated	0	2	5	0	0	3	0
f197	Methylated	0	2	2	0	0	0	0
f197	DeMethylated	3	0	5	2	2	3	3
f199	Methylated	0	0	3	1	1	0	0
f199	DeMethylated	3	2	4	1	1	3	3
f2	Methylated	3	2	6	1	1	2	1
f2	DeMethylated	0	0	1	1	1	1	2
f20	Methylated	2	1	5	1	1	2	1
f20	DeMethylated	1	1	2	1	1	1	2
f200	Methylated	0	0	2	0	0	0	0
f200	DeMethylated	3	2	5	2	2	3	3
f201	Methylated	2	2	2	2	2	1	1
f201	DeMethylated	1	0	5	0	0	2	2
f202	Methylated	0	1	3	1	1	0	2
f202	DeMethylated	3	1	4	1	1	3	1
f203	Methylated	2	1	5	2	1	2	1
f203	DeMethylated	1	1	2	0	1	1	2
f205	Methylated	1	0	3	0	1	2	0
f205	DeMethylated	2	2	4	2	1	1	3
f206	Methylated	0	0	5	0	0	2	0
f206	DeMethylated	3	2	2	2	2	1	3
f207	Methylated	1	0	1	0	1	2	0
f207	DeMethylated	2	2	6	2	1	1	3
f208	Methylated	3	0	3	0	1	0	0
f208	DeMethylated	0	2	4	2	1	3	3
f209	Methylated	2	2	6	2	2	3	3
f209	DeMethylated	1	0	1	0	0	0	0
f21	Methylated	3	2	5	2	2	2	1
f21	DeMethylated	0	0	2	0	0	1	2
f210	Methylated	0	0	3	0	1	0	0
f210	DeMethylated	3	2	4	2	1	3	3
f211	Methylated	2	0	3	0	0	0	0
f211	DeMethylated	1	2	4	2	2	3	3
f212	Methylated	2	0	2	0	0	1	0
f212	DeMethylated	1	2	5	2	2	2	3
f213	Methylated	1	0	3	0	1	0	1
f213	DeMethylated	2	2	4	2	1	3	2
f214	Methylated	1	0	4	0	0	0	0
f214	DeMethylated	2	2	3	2	2	3	3
f22	Methylated	1	0	2	0	0	0	1
f22	DeMethylated	2	2	5	2	2	3	2
f24	Methylated	3	2	6	0	0	2	1
f24	DeMethylated	0	0	1	2	2	1	2
f25	Methylated	2	1	5	0	0	1	3
f25	DeMethylated	1	1	2	2	2	2	0
f26	Methylated	1	0	5	0	0	2	1
f26	DeMethylated	2	2	2	2	2	1	2
f27	Methylated	2	2	6	1	2	2	2
f27	DeMethylated	1	0	1	1	0	1	1
f28	Methylated	1	2	5	2	2	0	2
f28	DeMethylated	2	0	2	0	0	3	1
f29	Methylated	3	2	5	0	0	2	1
f29	DeMethylated	0	0	2	2	2	1	2
f3	Methylated	3	2	5	1	1	1	1
f3	DeMethylated	0	0	2	1	1	2	2
f31	Methylated	1	1	4	1	0	1	1
f31	DeMethylated	2	1	3	1	2	2	2
f32	Methylated	3	0	3	0	0	0	1
f32	DeMethylated	0	2	4	2	2	3	2
f33	Methylated	2	0	4	1	1	0	3
f33	DeMethylated	1	2	3	1	1	3	0
f34	Methylated	1	2	6	0	2	0	1
f34	DeMethylated	2	0	1	2	0	3	2
f35	Methylated	3	2	4	0	0	1	3
f35	DeMethylated	0	0	3	2	2	2	0
f36	Methylated	2	0	5	0	0	2	1
f36	DeMethylated	1	2	2	2	2	1	2
f38	Methylated	2	2	3	0	1	1	1
f38	DeMethylated	1	0	4	2	1	2	2
f39	Methylated	2	1	6	2	2	3	2
f39	DeMethylated	1	1	1	0	0	0	1
f4	Methylated	2	2	5	1	0	2	1
f4	DeMethylated	1	0	2	1	2	1	2
f40	Methylated	1	1	4	0	0	1	1
f40	DeMethylated	2	1	3	2	2	2	2
f41	Methylated	2	0	5	0	0	1	1
f41	DeMethylated	1	2	2	2	2	2	2
f42	Methylated	2	1	4	0	0	0	1
f42	DeMethylated	1	1	3	2	2	3	2
f43	Methylated	1	2	4	0	0	1	1
f43	DeMethylated	2	0	3	2	2	2	2
f44	Methylated	2	2	5	2	0	2	3
f44	DeMethylated	1	0	2	0	2	1	0
f45	Methylated	1	1	3	0	0	1	1
f45	DeMethylated	2	1	4	2	2	2	2
f46	Methylated	2	0	2	1	1	2	1
f46	DeMethylated	1	2	5	1	1	1	2
f47	Methylated	3	0	7	1	1	3	1
f47	DeMethylated	0	2	0	1	1	0	2
f48	Methylated	1	0	4	1	1	0	1
f48	DeMethylated	2	2	3	1	1	3	2
f49	Methylated	3	2	4	0	0	1	1
f49	DeMethylated	0	0	3	2	2	2	2
f5	Methylated	2	2	5	2	1	2	2
f5	DeMethylated	1	0	2	0	1	1	1
f50	Methylated	1	1	3	0	0	0	2
f50	DeMethylated	2	1	4	2	2	3	1
f51	Methylated	1	2	5	0	1	2	2
f51	DeMethylated	2	0	2	2	1	1	1
f52	Methylated	1	0	2	1	2	1	1
f52	DeMethylated	2	2	5	1	0	2	2
f53	Methylated	2	2	7	2	2	2	3
f53	DeMethylated	1	0	0	0	0	1	0
f54	Methylated	1	2	4	2	2	0	3
f54	DeMethylated	2	0	3	0	0	3	0
f55	Methylated	2	0	5	0	0	0	1
f55	DeMethylated	1	2	2	2	2	3	2
f56	Methylated	1	2	5	1	0	0	2
f56	DeMethylated	2	0	2	1	2	3	1
f57	Methylated	2	1	5	0	1	2	1
f57	DeMethylated	1	1	2	2	1	1	2
f58	Methylated	1	2	6	2	2	3	3
f58	DeMethylated	2	0	1	0	0	0	0
f59	Methylated	1	1	6	1	2	1	1
f59	DeMethylated	2	1	1	1	0	2	2
f6	Methylated	3	2	5	2	2	1	3
f6	DeMethylated	0	0	2	0	0	2	0
f60	Methylated	1	2	3	2	1	0	2
f60	DeMethylated	2	0	4	0	1	3	1
f61	Methylated	1	0	2	1	1	0	1
f61	DeMethylated	2	2	5	1	1	3	2
f62	Methylated	1	0	5	0	0	3	1
f62	DeMethylated	2	2	2	2	2	0	2
f63	Methylated	3	2	7	1	1	3	3
f63	DeMethylated	0	0	0	1	1	0	0
f64	Methylated	3	2	4	0	1	1	2
f64	DeMethylated	0	0	3	2	1	2	1
f65	Methylated	2	2	3	1	0	0	1
f65	DeMethylated	1	0	4	1	2	3	2
f66	Methylated	1	0	6	2	2	2	3
f66	DeMethylated	2	2	1	0	0	1	0
f67	Methylated	3	2	5	1	2	2	3
f67	DeMethylated	0	0	2	1	0	1	0
f68	Methylated	3	1	6	1	1	3	3
f68	DeMethylated	0	1	1	1	1	0	0
f69	Methylated	1	0	4	0	1	1	1
f69	DeMethylated	2	2	3	2	1	2	2
f7	Methylated	3	2	6	2	2	1	3
f7	DeMethylated	0	0	1	0	0	2	0
f70	Methylated	3	2	5	0	0	2	2
f70	DeMethylated	0	0	2	2	2	1	1
f71	Methylated	1	0	3	0	1	0	1
f71	DeMethylated	2	2	4	2	1	3	2
f72	Methylated	3	1	7	1	2	3	3
f72	DeMethylated	0	1	0	1	0	0	0
f73	Methylated	2	1	5	0	0	2	1
f73	DeMethylated	1	1	2	2	2	1	2
f74	Methylated	1	1	5	2	2	0	1
f74	DeMethylated	2	1	2	0	0	3	2
f75	Methylated	1	0	5	1	1	1	3
f75	DeMethylated	2	2	2	1	1	2	0
f76	Methylated	2	0	7	0	0	1	1
f76	DeMethylated	1	2	0	2	2	2	2
f77	Methylated	1	2	4	0	1	1	1
f77	DeMethylated	2	0	3	2	1	2	2
f78	Methylated	1	0	2	1	0	1	2
f78	DeMethylated	2	2	5	1	2	2	1
f79	Methylated	2	1	3	2	2	2	2
f79	DeMethylated	1	1	4	0	0	1	1
f8	Methylated	2	2	6	2	2	2	3
f8	DeMethylated	1	0	1	0	0	1	0
f80	Methylated	1	2	3	2	2	2	2
f80	DeMethylated	2	0	4	0	0	1	1
f81	Methylated	2	0	4	0	1	2	1
f81	DeMethylated	1	2	3	2	1	1	2
f82	Methylated	1	0	2	0	0	2	0
f82	DeMethylated	2	2	5	2	2	1	3
f83	Methylated	1	2	2	0	1	0	1
f83	DeMethylated	2	0	5	2	1	3	2
f84	Methylated	1	2	3	1	2	1	1
f84	DeMethylated	2	0	4	1	0	2	2
f85	Methylated	2	1	3	2	2	2	3
f85	DeMethylated	1	1	4	0	0	1	0
f86	Methylated	3	1	3	0	0	0	2
f86	DeMethylated	0	1	4	2	2	3	1
f87	Methylated	2	2	5	2	2	1	3
f87	DeMethylated	1	0	2	0	0	2	0
f88	Methylated	2	2	5	0	1	0	1
f88	DeMethylated	1	0	2	2	1	3	2
f89	Methylated	3	0	5	0	2	2	1
f89	DeMethylated	0	2	2	2	0	1	2
f9	Methylated	3	1	4	0	0	1	1
f9	DeMethylated	0	1	3	2	2	2	2
f90	Methylated	3	1	4	1	1	2	3
f90	DeMethylated	0	1	3	1	1	1	0
f91	Methylated	0	0	4	1	1	1	1
f91	DeMethylated	3	2	3	1	1	2	2
f92	Methylated	0	0	4	0	1	0	1
f92	DeMethylated	3	2	3	2	1	3	2
f93	Methylated	1	1	6	0	1	2	1
f93	DeMethylated	2	1	1	2	1	1	2
f94	Methylated	1	0	5	0	1	1	1
f94	DeMethylated	2	2	2	2	1	2	2
f95	Methylated	2	0	2	1	1	0	1
f95	DeMethylated	1	2	5	1	1	3	2
f96	Methylated	1	0	4	0	0	0	2
f96	DeMethylated	2	2	3	2	2	3	1
f97	Methylated	3	1	5	0	0	1	3
f97	DeMethylated	0	1	2	2	2	2	0
f98	Methylated	1	2	3	1	0	1	1
f98	DeMethylated	2	0	4	1	2	2	2
f99	Methylated	1	0	3	1	1	0	1
f99	DeMethylated	2	2	4	1	1	3	2
g10	Methylated	3	2	6	1	2	3	2
g10	DeMethylated	0	0	1	1	0	0	1
g100	Methylated	1	2	1	1	0	1	1
g100	DeMethylated	2	0	6	1	2	2	2
g101	Methylated	3	1	0	0	0	2	1
g101	DeMethylated	0	1	7	2	2	1	2
g102	Methylated	0	2	2	0	0	1	1
g102	DeMethylated	3	0	5	2	2	2	2
g103	Methylated	2	2	4	1	0	0	3
g103	DeMethylated	1	0	3	1	2	3	0
g104	Methylated	0	1	4	0	0	1	0
g104	DeMethylated	3	1	3	2	2	2	3
g105	Methylated	3	1	0	2	2	1	2
g105	DeMethylated	0	1	7	0	0	2	1
g106	Methylated	1	0	1	0	0	1	1
g106	DeMethylated	2	2	6	2	2	2	2
g107	Methylated	0	1	1	0	0	1	1
g107	DeMethylated	3	1	6	2	2	2	2
g108	Methylated	0	1	4	0	0	0	1
g108	DeMethylated	3	1	3	2	2	3	2
g109	Methylated	0	1	0	0	0	1	1
g109	DeMethylated	3	1	7	2	2	2	2
g11	Methylated	3	2	4	0	1	1	3
g11	DeMethylated	0	0	3	2	1	2	0
g110	Methylated	3	2	5	2	2	2	3
g110	DeMethylated	0	0	2	0	0	1	0
g112	Methylated	3	1	5	2	2	0	3
g112	DeMethylated	0	1	2	0	0	3	0
g113	Methylated	3	1	5	1	1	1	3
g113	DeMethylated	0	1	2	1	1	2	0
g114	Methylated	2	2	4	2	2	1	3
g114	DeMethylated	1	0	3	0	0	2	0
g115	Methylated	1	2	1	0	0	1	1
g115	DeMethylated	2	0	6	2	2	2	2
g116	Methylated	1	1	0	1	0	0	1
g116	DeMethylated	2	1	7	1	2	3	2
g117	Methylated	1	2	4	0	0	1	2
g117	DeMethylated	2	0	3	2	2	2	1
g118	Methylated	1	0	1	0	0	0	1
g118	DeMethylated	2	2	6	2	2	3	2
g119	Methylated	1	1	2	0	0	2	1
g119	DeMethylated	2	1	5	2	2	1	2
g12	Methylated	2	0	3	1	2	2	2
g12	DeMethylated	1	2	4	1	0	1	1
g120	Methylated	1	2	2	0	0	1	1
g120	DeMethylated	2	0	5	2	2	2	2
g121	Methylated	2	1	3	2	1	3	3
g121	DeMethylated	1	1	4	0	1	0	0
g122	Methylated	0	1	1	0	0	0	2
g122	DeMethylated	3	1	6	2	2	3	1
g123	Methylated	1	1	0	0	0	0	1
g123	DeMethylated	2	1	7	2	2	3	2
g124	Methylated	1	2	1	0	1	0	2
g124	DeMethylated	2	0	6	2	1	3	1
g125	Methylated	1	2	7	2	2	2	2
g125	DeMethylated	2	0	0	0	0	1	1
g126	Methylated	1	1	0	0	0	0	2
g126	DeMethylated	2	1	7	2	2	3	1
g127	Methylated	1	0	3	0	0	2	0
g127	DeMethylated	2	2	4	2	2	1	3
g128	Methylated	1	1	0	0	0	1	0
g128	DeMethylated	2	1	7	2	2	2	3
g129	Methylated	3	1	2	2	2	2	2
g129	DeMethylated	0	1	5	0	0	1	1
g13	Methylated	2	2	4	2	2	2	3
g13	DeMethylated	1	0	3	0	0	1	0
g130	Methylated	0	2	2	2	2	0	1
g130	DeMethylated	3	0	5	0	0	3	2
g131	Methylated	2	0	6	0	1	1	2
g131	DeMethylated	1	2	1	2	1	2	1
g132	Methylated	3	2	5	2	2	2	3
g132	DeMethylated	0	0	2	0	0	1	0
g133	Methylated	0	1	2	0	0	1	0
g133	DeMethylated	3	1	5	2	2	2	3
g14	Methylated	3	1	3	2	1	3	2
g14	DeMethylated	0	1	4	0	1	0	1
g15	Methylated	3	0	5	1	2	2	3
g15	DeMethylated	0	2	2	1	0	1	0
g16	Methylated	2	2	6	0	1	3	1
g16	DeMethylated	1	0	1	2	1	0	2
g18	Methylated	1	1	5	1	0	1	1
g18	DeMethylated	2	1	2	1	2	2	2
g19	Methylated	3	2	6	2	2	1	3
g19	DeMethylated	0	0	1	0	0	2	0
g20	Methylated	3	1	4	2	0	1	3
g20	DeMethylated	0	1	3	0	2	2	0
g21	Methylated	3	0	0	2	0	2	1
g21	DeMethylated	0	2	7	0	2	1	2
g23	Methylated	3	0	4	1	0	0	1
g23	DeMethylated	0	2	3	1	2	3	2
g24	Methylated	2	0	5	1	0	3	1
g24	DeMethylated	1	2	2	1	2	0	2
g25	Methylated	2	0	4	1	2	1	1
g25	DeMethylated	1	2	3	1	0	2	2
g26	Methylated	0	2	5	2	2	2	3
g26	DeMethylated	3	0	2	0	0	1	0
g27	Methylated	3	1	3	2	1	1	3
g27	DeMethylated	0	1	4	0	1	2	0
g28	Methylated	1	1	3	0	0	1	2
g28	DeMethylated	2	1	4	2	2	2	1
g29	Methylated	1	1	1	1	1	1	1
g29	DeMethylated	2	1	6	1	1	2	2
g3	Methylated	3	1	6	2	2	2	3
g3	DeMethylated	0	1	1	0	0	1	0
g30	Methylated	2	1	6	2	2	2	3
g30	DeMethylated	1	1	1	0	0	1	0
g31	Methylated	1	1	2	1	0	1	1
g31	DeMethylated	2	1	5	1	2	2	2
g32	Methylated	1	2	4	1	0	2	2
g32	DeMethylated	2	0	3	1	2	1	1
g33	Methylated	2	1	4	0	1	0	1
g33	DeMethylated	1	1	3	2	1	3	2
g34	Methylated	1	2	5	2	1	2	3
g34	DeMethylated	2	0	2	0	1	1	0
g35	Methylated	1	1	1	0	0	0	1
g35	DeMethylated	2	1	6	2	2	3	2
g36	Methylated	2	1	2	2	1	0	1
g36	DeMethylated	1	1	5	0	1	3	2
g37	Methylated	3	1	6	2	2	0	2
g37	DeMethylated	0	1	1	0	0	3	1
g38	Methylated	2	1	5	1	2	2	1
g38	DeMethylated	1	1	2	1	0	1	2
g39	Methylated	0	1	1	0	0	1	1
g39	DeMethylated	3	1	6	2	2	2	2
g4	Methylated	3	1	6	0	1	2	3
g4	DeMethylated	0	1	1	2	1	1	0
g40	Methylated	2	0	5	0	1	2	1
g40	DeMethylated	1	2	2	2	1	1	2
g41	Methylated	1	2	2	1	1	1	1
g41	DeMethylated	2	0	5	1	1	2	2
g42	Methylated	2	2	3	0	0	0	1
g42	DeMethylated	1	0	4	2	2	3	2
g43	Methylated	2	1	6	2	1	0	3
g43	DeMethylated	1	1	1	0	1	3	0
g44	Methylated	2	1	3	0	1	1	2
g44	DeMethylated	1	1	4	2	1	2	1
g45	Methylated	1	1	2	0	0	2	1
g45	DeMethylated	2	1	5	2	2	1	2
g46	Methylated	3	2	2	0	1	1	3
g46	DeMethylated	0	0	5	2	1	2	0
g47	Methylated	1	1	2	2	1	2	3
g47	DeMethylated	2	1	5	0	1	1	0
g48	Methylated	0	1	2	0	1	1	2
g48	DeMethylated	3	1	5	2	1	2	1
g49	Methylated	2	2	5	2	0	2	1
g49	DeMethylated	1	0	2	0	2	1	2
g5	Methylated	2	2	5	0	1	3	2
g5	DeMethylated	1	0	2	2	1	0	1
g50	Methylated	1	0	3	0	1	1	1
g50	DeMethylated	2	2	4	2	1	2	2
g51	Methylated	1	0	2	0	0	0	3
g51	DeMethylated	2	2	5	2	2	3	0
g52	Methylated	2	2	6	1	1	2	3
g52	DeMethylated	1	0	1	1	1	1	0
g53	Methylated	2	1	7	0	0	2	2
g53	DeMethylated	1	1	0	2	2	1	1
g54	Methylated	1	0	2	0	0	1	1
g54	DeMethylated	2	2	5	2	2	2	2
g55	Methylated	1	0	1	2	1	0	1
g55	DeMethylated	2	2	6	0	1	3	2
g56	Methylated	1	0	3	0	0	0	1
g56	DeMethylated	2	2	4	2	2	3	2
g57	Methylated	3	2	3	1	2	2	3
g57	DeMethylated	0	0	4	1	0	1	0
g58	Methylated	1	1	1	0	1	1	3
g58	DeMethylated	2	1	6	2	1	2	0
g59	Methylated	3	1	4	2	2	2	2
g59	DeMethylated	0	1	3	0	0	1	1
g6	Methylated	3	2	7	2	1	3	2
g6	DeMethylated	0	0	0	0	1	0	1
g60	Methylated	2	2	3	2	2	0	3
g60	DeMethylated	1	0	4	0	0	3	0
g61	Methylated	2	1	4	1	0	1	1
g61	DeMethylated	1	1	3	1	2	2	2
g62	Methylated	3	2	6	2	2	1	3
g62	DeMethylated	0	0	1	0	0	2	0
g63	Methylated	1	1	2	0	1	2	2
g63	DeMethylated	2	1	5	2	1	1	1
g65	Methylated	1	2	2	0	0	0	1
g65	DeMethylated	2	0	5	2	2	3	2
g66	Methylated	2	1	6	2	1	2	3
g66	DeMethylated	1	1	1	0	1	1	0
g67	Methylated	2	0	2	1	1	0	1
g67	DeMethylated	1	2	5	1	1	3	2
g68	Methylated	1	2	3	0	0	0	1
g68	DeMethylated	2	0	4	2	2	3	2
g69	Methylated	0	1	2	0	1	1	3
g69	DeMethylated	3	1	5	2	1	2	0
g7	Methylated	3	1	6	2	2	3	1
g7	DeMethylated	0	1	1	0	0	0	2
g70	Methylated	2	1	6	1	1	1	3
g70	DeMethylated	1	1	1	1	1	2	0
g71	Methylated	1	0	3	0	0	1	1
g71	DeMethylated	2	2	4	2	2	2	2
g72	Methylated	2	0	1	0	0	2	1
g72	DeMethylated	1	2	6	2	2	1	2
g73	Methylated	0	1	1	0	0	1	1
g73	DeMethylated	3	1	6	2	2	2	2
g75	Methylated	0	1	0	0	0	0	1
g75	DeMethylated	3	1	7	2	2	3	2
g76	Methylated	0	1	1	0	0	1	1
g76	DeMethylated	3	1	6	2	2	2	2
g77	Methylated	1	2	4	0	0	1	2
g77	DeMethylated	2	0	3	2	2	2	1
g78	Methylated	0	1	3	0	0	0	1
g78	DeMethylated	3	1	4	2	2	3	2
g79	Methylated	3	1	6	2	1	2	3
g79	DeMethylated	0	1	1	0	1	1	0
g8	Methylated	3	1	6	2	2	3	1
g8	DeMethylated	0	1	1	0	0	0	2
g80	Methylated	3	1	4	1	0	1	2
g80	DeMethylated	0	1	3	1	2	2	1
g81	Methylated	1	1	1	0	0	1	1
g81	DeMethylated	2	1	6	2	2	2	2
g82	Methylated	0	1	2	0	0	0	1
g82	DeMethylated	3	1	5	2	2	3	2
g83	Methylated	1	1	4	0	0	1	3
g83	DeMethylated	2	1	3	2	2	2	0
g84	Methylated	1	1	0	0	1	1	1
g84	DeMethylated	2	1	7	2	1	2	2
g85	Methylated	1	2	1	0	0	1	2
g85	DeMethylated	2	0	6	2	2	2	1
g86	Methylated	1	1	6	1	1	3	2
g86	DeMethylated	2	1	1	1	1	0	1
g87	Methylated	1	1	6	0	2	1	2
g87	DeMethylated	2	1	1	2	0	2	1
g88	Methylated	3	0	5	1	1	1	1
g88	DeMethylated	0	2	2	1	1	2	2
g89	Methylated	2	0	4	1	2	2	2
g89	DeMethylated	1	2	3	1	0	1	1
g9	Methylated	3	2	4	2	1	2	1
g9	DeMethylated	0	0	3	0	1	1	2
g90	Methylated	1	2	6	2	2	3	3
g90	DeMethylated	2	0	1	0	0	0	0
g91	Methylated	2	2	5	2	1	1	2
g91	DeMethylated	1	0	2	0	1	2	1
g92	Methylated	3	2	6	2	1	1	3
g92	DeMethylated	0	0	1	0	1	2	0
g93	Methylated	2	1	3	0	1	1	2
g93	DeMethylated	1	1	4	2	1	2	1
g94	Methylated	1	0	3	2	2	0	3
g94	DeMethylated	2	2	4	0	0	3	0
g95	Methylated	3	2	7	2	2	1	3
g95	DeMethylated	0	0	0	0	0	2	0
g96	Methylated	3	0	5	0	1	3	3
g96	DeMethylated	0	2	2	2	1	0	0
g97	Methylated	0	2	4	0	0	2	1
g97	DeMethylated	3	0	3	2	2	1	2
g98	Methylated	2	1	4	2	1	0	3
g98	DeMethylated	1	1	3	0	1	3	0
h1	Methylated	3	2	5	0	0	3	1
h1	DeMethylated	0	0	2	2	2	0	2
h10	Methylated	2	2	5	0	0	2	1
h10	DeMethylated	1	0	2	2	2	1	2
h100	Methylated	3	2	5	2	1	1	1
h100	DeMethylated	0	0	2	0	1	2	2
h102	Methylated	3	2	6	2	2	1	3
h102	DeMethylated	0	0	1	0	0	2	0
h103	Methylated	1	0	3	0	0	0	0
h103	DeMethylated	2	2	4	2	2	3	3
h105	Methylated	3	2	4	1	0	2	2
h105	DeMethylated	0	0	3	1	2	1	1
h107	Methylated	1	0	1	1	1	1	1
h107	DeMethylated	2	2	6	1	1	2	2
h109	Methylated	1	0	2	1	1	1	1
h109	DeMethylated	2	2	5	1	1	2	2
h11	Methylated	1	2	6	0	0	1	1
h11	DeMethylated	2	0	1	2	2	2	2
h110	Methylated	2	0	3	1	1	1	1
h110	DeMethylated	1	2	4	1	1	2	2
h111	Methylated	0	0	1	0	0	1	0
h111	DeMethylated	3	2	6	2	2	2	3
h112	Methylated	2	0	5	2	1	0	3
h112	DeMethylated	1	2	2	0	1	3	0
h113	Methylated	3	0	2	1	2	3	1
h113	DeMethylated	0	2	5	1	0	0	2
h114	Methylated	3	2	6	2	2	2	3
h114	DeMethylated	0	0	1	0	0	1	0
h115	Methylated	1	1	0	0	0	0	1
h115	DeMethylated	2	1	7	2	2	3	2
h116	Methylated	0	0	1	0	0	1	0
h116	DeMethylated	3	2	6	2	2	2	3
h117	Methylated	3	2	5	1	2	2	2
h117	DeMethylated	0	0	2	1	0	1	1
h118	Methylated	3	1	4	2	2	2	2
h118	DeMethylated	0	1	3	0	0	1	1
h12	Methylated	2	2	4	0	0	1	1
h12	DeMethylated	1	0	3	2	2	2	2
h120	Methylated	3	1	6	2	2	2	3
h120	DeMethylated	0	1	1	0	0	1	0
h121	Methylated	0	2	3	0	0	0	1
h121	DeMethylated	3	0	4	2	2	3	2
h13	Methylated	3	2	4	2	2	2	3
h13	DeMethylated	0	0	3	0	0	1	0
h14	Methylated	2	1	5	2	0	1	2
h14	DeMethylated	1	1	2	0	2	2	1
h15	Methylated	1	2	3	2	0	2	3
h15	DeMethylated	2	0	4	0	2	1	0
h16	Methylated	2	1	6	0	0	0	1
h16	DeMethylated	1	1	1	2	2	3	2
h17	Methylated	3	2	5	0	1	3	2
h17	DeMethylated	0	0	2	2	1	0	1
h18	Methylated	2	1	5	0	0	2	1
h18	DeMethylated	1	1	2	2	2	1	2
h19	Methylated	1	2	3	2	1	1	2
h19	DeMethylated	2	0	4	0	1	2	1
h20	Methylated	3	0	3	0	0	1	1
h20	DeMethylated	0	2	4	2	2	2	2
h21	Methylated	1	1	5	0	0	1	1
h21	DeMethylated	2	1	2	2	2	2	2
h22	Methylated	1	1	3	0	0	2	2
h22	DeMethylated	2	1	4	2	2	1	1
h23	Methylated	2	0	2	0	0	3	2
h23	DeMethylated	1	2	5	2	2	0	1
h24	Methylated	1	0	2	0	0	0	1
h24	DeMethylated	2	2	5	2	2	3	2
h25	Methylated	1	1	1	2	0	1	1
h25	DeMethylated	2	1	6	0	2	2	2
h26	Methylated	1	2	3	0	1	0	3
h26	DeMethylated	2	0	4	2	1	3	0
h27	Methylated	1	1	2	0	1	1	3
h27	DeMethylated	2	1	5	2	1	2	0
h28	Methylated	1	0	1	0	0	0	1
h28	DeMethylated	2	2	6	2	2	3	2
h29	Methylated	3	1	6	0	0	2	1
h29	DeMethylated	0	1	1	2	2	1	2
h3	Methylated	3	2	6	0	2	3	3
h3	DeMethylated	0	0	1	2	0	0	0
h30	Methylated	1	1	3	1	0	0	1
h30	DeMethylated	2	1	4	1	2	3	2
h31	Methylated	2	1	1	0	0	1	1
h31	DeMethylated	1	1	6	2	2	2	2
h32	Methylated	1	2	4	0	0	0	1
h32	DeMethylated	2	0	3	2	2	3	2
h33	Methylated	1	0	0	0	0	0	1
h33	DeMethylated	2	2	7	2	2	3	2
h34	Methylated	2	0	5	0	0	1	1
h34	DeMethylated	1	2	2	2	2	2	2
h35	Methylated	1	1	4	1	0	0	1
h35	DeMethylated	2	1	3	1	2	3	2
h37	Methylated	1	2	3	0	0	2	1
h37	DeMethylated	2	0	4	2	2	1	2
h38	Methylated	2	2	5	2	2	3	3
h38	DeMethylated	1	0	2	0	0	0	0
h39	Methylated	1	2	3	1	1	0	1
h39	DeMethylated	2	0	4	1	1	3	2
h4	Methylated	1	1	4	0	0	1	3
h4	DeMethylated	2	1	3	2	2	2	0
h40	Methylated	1	1	2	0	0	0	1
h40	DeMethylated	2	1	5	2	2	3	2
h41	Methylated	3	1	5	0	0	2	1
h41	DeMethylated	0	1	2	2	2	1	2
h42	Methylated	3	2	5	0	1	2	1
h42	DeMethylated	0	0	2	2	1	1	2
h43	Methylated	2	0	1	0	1	0	1
h43	DeMethylated	1	2	6	2	1	3	2
h44	Methylated	1	0	3	1	2	1	3
h44	DeMethylated	2	2	4	1	0	2	0
h46	Methylated	2	0	1	0	0	1	1
h46	DeMethylated	1	2	6	2	2	2	2
h47	Methylated	1	0	3	0	0	1	1
h47	DeMethylated	2	2	4	2	2	2	2
h48	Methylated	1	1	0	0	0	0	1
h48	DeMethylated	2	1	7	2	2	3	2
h49	Methylated	2	0	5	0	0	1	1
h49	DeMethylated	1	2	2	2	2	2	2
h5	Methylated	3	2	7	0	2	2	3
h5	DeMethylated	0	0	0	2	0	1	0
h50	Methylated	1	0	1	0	1	0	1
h50	DeMethylated	2	2	6	2	1	3	2
h51	Methylated	2	0	4	2	0	2	2
h51	DeMethylated	1	2	3	0	2	1	1
h52	Methylated	3	0	4	0	0	2	1
h52	DeMethylated	0	2	3	2	2	1	2
h53	Methylated	1	1	2	0	0	0	1
h53	DeMethylated	2	1	5	2	2	3	2
h54	Methylated	1	0	2	0	0	1	1
h54	DeMethylated	2	2	5	2	2	2	2
h55	Methylated	1	0	2	1	0	1	1
h55	DeMethylated	2	2	5	1	2	2	2
h56	Methylated	1	0	1	0	1	0	1
h56	DeMethylated	2	2	6	2	1	3	2
h57	Methylated	2	1	3	2	1	1	1
h57	DeMethylated	1	1	4	0	1	2	2
h58	Methylated	3	2	6	2	2	2	3
h58	DeMethylated	0	0	1	0	0	1	0
h59	Methylated	1	1	0	0	0	0	1
h59	DeMethylated	2	1	7	2	2	3	2
h6	Methylated	1	2	4	0	2	2	3
h6	DeMethylated	2	0	3	2	0	1	0
h60	Methylated	3	1	4	2	2	1	3
h60	DeMethylated	0	1	3	0	0	2	0
h61	Methylated	1	0	1	0	0	0	1
h61	DeMethylated	2	2	6	2	2	3	2
h62	Methylated	1	0	1	0	0	0	1
h62	DeMethylated	2	2	6	2	2	3	2
h63	Methylated	1	0	0	0	0	0	1
h63	DeMethylated	2	2	7	2	2	3	2
h64	Methylated	1	0	5	0	0	1	1
h64	DeMethylated	2	2	2	2	2	2	2
h65	Methylated	1	2	2	2	2	2	3
h65	DeMethylated	2	0	5	0	0	1	0
h66	Methylated	1	0	2	0	0	0	1
h66	DeMethylated	2	2	5	2	2	3	2
h67	Methylated	1	2	6	0	0	2	1
h67	DeMethylated	2	0	1	2	2	1	2
h68	Methylated	2	0	3	0	2	1	3
h68	DeMethylated	1	2	4	2	0	2	0
h69	Methylated	2	2	1	2	1	2	1
h69	DeMethylated	1	0	6	0	1	1	2
h7	Methylated	2	2	5	0	0	2	1
h7	DeMethylated	1	0	2	2	2	1	2
h70	Methylated	1	1	4	2	2	1	3
h70	DeMethylated	2	1	3	0	0	2	0
h71	Methylated	1	1	1	1	0	1	1
h71	DeMethylated	2	1	6	1	2	2	2
h72	Methylated	3	1	5	0	0	2	1
h72	DeMethylated	0	1	2	2	2	1	2
h73	Methylated	3	1	5	1	0	1	1
h73	DeMethylated	0	1	2	1	2	2	2
h74	Methylated	1	0	1	0	0	1	1
h74	DeMethylated	2	2	6	2	2	2	2
h75	Methylated	0	1	0	0	0	0	3
h75	DeMethylated	3	1	7	2	2	3	0
h77	Methylated	2	0	2	0	1	1	1
h77	DeMethylated	1	2	5	2	1	2	2
h78	Methylated	2	2	5	1	2	3	2
h78	DeMethylated	1	0	2	1	0	0	1
h79	Methylated	1	1	1	0	0	0	1
h79	DeMethylated	2	1	6	2	2	3	2
h8	Methylated	3	2	6	0	0	2	1
h8	DeMethylated	0	0	1	2	2	1	2
h80	Methylated	3	1	4	2	2	3	3
h80	DeMethylated	0	1	3	0	0	0	0
h82	Methylated	0	0	0	0	0	0	2
h82	DeMethylated	3	2	7	2	2	3	1
h83	Methylated	1	0	2	0	0	0	1
h83	DeMethylated	2	2	5	2	2	3	2
h86	Methylated	2	1	1	1	1	0	1
h86	DeMethylated	1	1	6	1	1	3	2
h87	Methylated	3	1	5	2	1	1	3
h87	DeMethylated	0	1	2	0	1	2	0
h88	Methylated	0	0	1	0	0	0	1
h88	DeMethylated	3	2	6	2	2	3	2
h9	Methylated	2	2	4	0	0	3	1
h9	DeMethylated	1	0	3	2	2	0	2
h90	Methylated	3	1	5	2	0	1	1
h90	DeMethylated	0	1	2	0	2	2	2
h91	Methylated	3	1	1	2	1	0	0
h91	DeMethylated	0	1	6	0	1	3	3
h92	Methylated	0	0	3	0	0	1	1
[truncated: 255 more rows]
